# Supplementary material for: The Local Coexistence Pattern of Selfing Genotypes in Caenorhabditis elegans Natural Metapopulations
Source: Genetics. 2017 Dec 12;208(2):807–21. doi: 10.1534/genetics.117.300564 (PMC5788539; doi:10.1534/genetics.117.300564)
Supplement: Supplementary file 3 [file 807TableS1.xlsx]

## Sheet: primers RAD libraries
name	sequence	remarks
5LIG-b1c01-NW	CTACACGACGCTCTTCCGATCTACTGNW	in bold barcode level 1
5LIG-b1c02-NW	CTACACGACGCTCTTCCGATCTTGACNW
5LIG-b1c03-NW	CTACACGACGCTCTTCCGATCTGTCANW
5LIG-b1c04-NW	CTACACGACGCTCTTCCGATCTCAGTNW
5LIG-b1c05-NW	CTACACGACGCTCTTCCGATCTATGCNW
5LIG-b1c06-NW	CTACACGACGCTCTTCCGATCTTACGNW
5LIG-b1c07-NW	CTACACGACGCTCTTCCGATCTGCATNW
5LIG-b1c08-NW	CTACACGACGCTCTTCCGATCTCGTANW
3LIG-NW	CAGACGTGTGCTCTTCCGATCTNW
anti-LIG-b1c01	CAGTAGATCGGAAGAGC(InvdT)	the InvdT prevents elongation on this side
anti-LIG-b1c02	GTCAAGATCGGAAGAGC(InvdT)
anti-LIG-b1c03	TGACAGATCGGAAGAGC(InvdT)
anti-LIG-b1c04	ACTGAGATCGGAAGAGC(InvdT)
anti-LIG-b1c05	GCATAGATCGGAAGAGC(InvdT)
anti-LIG-b1c06	CGTAAGATCGGAAGAGC(InvdT)
anti-LIG-b1c07	ATGCAGATCGGAAGAGC(InvdT)
anti-LIG-b1c08	TACGAGATCGGAAGAGC(InvdT)
anti-LIG	AGATCGGAAGAGC(InvdT)
PCR-F	AATGATACGGCGACCACCGAGATCTACACTCTTTCCCTACACGACGCTCTTCCGATCT
PCR-R-b2c01	CAAGCAGAAGACGGCATACGAGATATCACGGTGACTGGAGTTCAGACGTGTGCTCTTCCGATC	in bold barcode level 2 = Illumina index
PCR-R-b2c02	CAAGCAGAAGACGGCATACGAGATCGATGTGTGACTGGAGTTCAGACGTGTGCTCTTCCGATC
PCR-R-b2c03	CAAGCAGAAGACGGCATACGAGATTTAGGCGTGACTGGAGTTCAGACGTGTGCTCTTCCGATC
PCR-R-b2c04	CAAGCAGAAGACGGCATACGAGATTGACCAGTGACTGGAGTTCAGACGTGTGCTCTTCCGATC
PCR-R-b2c05	CAAGCAGAAGACGGCATACGAGATACAGTGGTGACTGGAGTTCAGACGTGTGCTCTTCCGATC
PCR-R-b2c06	CAAGCAGAAGACGGCATACGAGATGCCAATGTGACTGGAGTTCAGACGTGTGCTCTTCCGATC
PCR-R-b2c07	CAAGCAGAAGACGGCATACGAGATCAGATCGTGACTGGAGTTCAGACGTGTGCTCTTCCGATC
PCR-R-b2c08	CAAGCAGAAGACGGCATACGAGATACTTGAGTGACTGGAGTTCAGACGTGTGCTCTTCCGATC
PCR-R-b2c09	CAAGCAGAAGACGGCATACGAGATGATCAGGTGACTGGAGTTCAGACGTGTGCTCTTCCGATC
PCR-R-b2c10	CAAGCAGAAGACGGCATACGAGATTAGCTTGTGACTGGAGTTCAGACGTGTGCTCTTCCGATC
PCR-R-b2c11	CAAGCAGAAGACGGCATACGAGATGGCTACGTGACTGGAGTTCAGACGTGTGCTCTTCCGATC
PCR-R-b2c12	CAAGCAGAAGACGGCATACGAGATCTTGTAGTGACTGGAGTTCAGACGTGTGCTCTTCCGATC
PCR-R-b2c13	CAAGCAGAAGACGGCATACGAGATAGTCAAGTGACTGGAGTTCAGACGTGTGCTCTTCCGATC
PCR-R-b2c14	CAAGCAGAAGACGGCATACGAGATAGTTCCGTGACTGGAGTTCAGACGTGTGCTCTTCCGATC
PCR-R-b2c15	CAAGCAGAAGACGGCATACGAGATATGTCAGTGACTGGAGTTCAGACGTGTGCTCTTCCGATC
PCR-R-b2c16	CAAGCAGAAGACGGCATACGAGATCCGTCCGTGACTGGAGTTCAGACGTGTGCTCTTCCGATC
PCR-R-b2c17	CAAGCAGAAGACGGCATACGAGATGTAGAGGTGACTGGAGTTCAGACGTGTGCTCTTCCGATC
PCR-R-b2c18	CAAGCAGAAGACGGCATACGAGATGTCCGCGTGACTGGAGTTCAGACGTGTGCTCTTCCGATC
PCR-R-b2c19	CAAGCAGAAGACGGCATACGAGATGTGAAAGTGACTGGAGTTCAGACGTGTGCTCTTCCGATC
PCR-R-b2c20	CAAGCAGAAGACGGCATACGAGATGTGGCCGTGACTGGAGTTCAGACGTGTGCTCTTCCGATC
PCR-R-b2c21	CAAGCAGAAGACGGCATACGAGATGTTTCGGTGACTGGAGTTCAGACGTGTGCTCTTCCGATC
PCR-R-b2c22	CAAGCAGAAGACGGCATACGAGATCGTACGGTGACTGGAGTTCAGACGTGTGCTCTTCCGATC
PCR-R-b2c23	CAAGCAGAAGACGGCATACGAGATGAGTGGGTGACTGGAGTTCAGACGTGTGCTCTTCCGATC
PCR-R-b2c24	CAAGCAGAAGACGGCATACGAGATGGTAGCGTGACTGGAGTTCAGACGTGTGCTCTTCCGATC
ILL-Lib1	AATGATACGGCGACCACCGA
ILL-Lib2	CAAGCAGAAGACGGCATACGA

## Sheet: pyrosequencing primers 
	SNP position	SNP	RAD2-chII-F	RAD2-chII-R*	RAD2-chII-S
RAD2-chII	II:14,227,431	G/C	CCTTGCAAAAACAACGCAAACTT	TAGCAGGATACGACTATCGCGAAATTTTACGAGGAACTCGA	CGGGGAGTACACACGA
			RAD3-chV-F	RAD3-chV-R*	RAD3-chV-S
RAD3-chV	V:3,170,777	T/A	AAAAGGTGCAAAATTAAATTCTCG	TAGCAGGATACGACTATCTAAACATTAGGCAATTCACACTCC	TCTCGATATTTGCGG
			RAD4-chV-F	RAD4-chV-R*	RAD4-chV-S
RAD4-chV	V:2,639,853	T/G	TCGGATGTTGCGATCTAAGC	TAGCAGGATACGACTATCCCGGCACGTTATTCGTGT	GCGGTCTTCTGGATT
			RAD5-chII-F	RAD5-chII-R*	RAD5-chII-S
RAD5-chII	II:12,873,939	C/A	GATATTGCGACGGTTTATACGACG	TAGCAGGATACGACTATCTTCCCGATTTTTCCAATAACCTT	TTTGGATGCGGAAGC
			RAD6-chII-F*	RAD6-chII-R	RAD6-chII-S
RAD6-chI	I:2,201,825	A/G	GTGACGTACTAGCAACGAAAGAGCCGCTCACCGTAA	GGGGTACTGTAGATGGAGATGGT	GTTGTCGGTGTTTGG
			RAD8-chV-F	RAD8-chV-R*	RAD8-chV-S
RAD8-chV	V:577,088	T/C	GCTGTTGTAAAGACCCACTTTCA	TAGCAGGATACGACTATCCATTGACATAGTTCCGTTCTCG	AAAGACCCACTTTCAGA
Universal biotinylated primers
USF	[Btn]-GTGACGTACTAGCAACG
USR	[Btn]-TAGCAGGATACGACTATC

## Sheet: genotyping primers 
name	sequence			locus
OTB40	AGCTTGATCCGCATCTCTCA			drh-1
OTB43	ACTGGATCGGTGAGAACCTAAA
zeelF1	GGATCCATATATTCGGAAATTGA			zeel-1 peel-1
zeelR1	GGAAGCTCGGAATCGTATCCA
zeelF2	AGATGCTTAGGGGGCAATTT
