# Supplementary material for: The Local Coexistence Pattern of Selfing Genotypes in Caenorhabditis elegans Natural Metapopulations
Source: Genetics. 2017 Dec 12;208(2):807–21. doi: 10.1534/genetics.117.300564 (PMC5788539; doi:10.1534/genetics.117.300564)
Supplement: Supplementary file 4 [file 807TableS2.xlsx]

## Sheet: Orsay 2013_07_13
ID	Tree	Sample	Caenorhabditis population	Species ID
O1011	A1	Apple
O1012	A12	Snail
O1013	A15	Heracleum stems
O1014	A15	Apple
O1015	B18	Burgondy snail Helix pomatia
O1016	B18	Apple (2)
O1017	D21	Apple
O1018	G22	Apple
O1019	M23	apple with bugs coming out
O1020	R19	In tree
O1021	R21/22	Apple
O1022	S19	Apple	1-few	Cbr 1/1
O1023	S17	Apple
O1024	R21	Apple (2)
O1025	S17	Apple	~ 30, all dauer (?)	Cbr 14/14
O1026	Red melba across alley	Apple (2)
O1027	Stark earliest (alley)	Apple
O1028	Rte de Champagne/Stark earliest (across alley)	Apple (2)
O1029	S15	Apple	~ 300, all stages with no dauer	Cbr 18/18
O1030	S8	Apple	1-few	Cbr 1/1
O1031	S3	Apple	1-few	Cbr 1/1
O1032	M0/V39, between M1/N1, Stark earliest	Apple
O1033	L5	yellow banded snail 2.5 cm
O1034	L6	Apple
O1035	L5/M5	Apple
O1036	K0	Apple
O1037	F1	Apple	2-few
O1038	D6/D7	Apple		Cbr 1/1
O1039	D3	Apple (3 small)
O1040	D5/D6	Apple
O1041	B3	Apple
O1042	A0/B0	Apple
O1043	Trail from entrance of orchard to pears	Wild cherries
O1044	Pond	Petasites

## Sheet: Orsay 2013_09_22
Sample	Position	Sample	Caenorhabditis population	C. species	Index	Frozen
O1061	A1-A2	Apple
O1062	A14 50 cm E of trunk	Apple
O1063	A14 1,5 m W of trunk	Apple
O1064	B19	Apple
O1065	F21	Apple
O1066	F21-2	Apple
O1067	R19	Apple	ca. 1000+, all stages except dauer	Cbr 12/12
O1068	S20-21	Apple	2-few	Cbr 2/2
O1069	Red Melba-Pouzac	Apple	ca. 30, were dauers?	Cbr 10/10
O1070	tree N of Fenouillet Gris acorss alley	Apple	ca. 100+, ad, L4, dauers (young larvae?)	Cbr 12/12
O1071	S11	Apple	ca. 300, all stage sincluding dauers	Cbr 12/12
O1072	S6	Apple	1 (L4 on 23/9 6 hrs after plating)	Cbr 1/1
O1073	P7	Apple
O1074	Q2	Apple	ca. 5,000, all stages except dauers	Cbr 12/12
O1075	K0	Apple
O1076	M1	Apple		Cbr 1/1
O1077	H0	Apple
O1078	E3	Apple	1 (possibly dauer?)	Cbr 1/1
O1079	"14 Oct"	Apple	1-few	Cbr 1/1
O1080	E7	Apple	ca. 15, possibly all dauers	Cbr 8/8

## Sheet: Orsay 2013_10_29
Sample	Position	Sample	C. species
O1114	A0	Apple	C. elegans
O1115	A11	Apple	C. elegans
O1124	S13	Apple	C. elegans
O1125	S7	Apple	C. elegans
O1126	S5	Apple	C. elegans
O1134	Petasites pond	Petasites Stem	C. elegans
At this timepoint only the positive samples were recorded.

## Sheet: Orsay 2013_11_13
Sample	Position	Sample	C. species
O1143	G23	Apple	C. elegans
O1154	S12	Apple	C. elegans
O1156	S3	Apple	C. elegans
At this timepoint only the positive samples were recorded.

## Sheet: Orsay 2014_10_20
#	Sample	Position	Weight (g)	Rottenness	C. population	Log index	C. species
O1172	rotting apple	A1	65.6	2
O1173	rotting apple	A12	20.5	2	~ 20, ad , L4	2	Cel (2/2)
O1174	rotting apple	A13	11.7	4	a few hundreds, mostly adults + dauers	3	Cbr (7/7)
O1175	rotting apple	F24	30	2	~ 150, ad, L3, L2	3	Cel (7/7)
O1176	rotting apple	G23-24	80.2	1
O1177	rotting apple	H20	13	4
O1178	rotting apple	K21	31.7	3	1-few	1	Cel (1/1)
O1179	rotting apple	M23	17.7	4
O1180	rotting apple	N22-24	30.6	3	~ 20, could have been dauers	2	Cbr (4/4)
O1181	rotting apple	N18	18.4	3	~ 50, ad, L4, young larvae	2	Cel (4/4)
O1182	rotting apple	Q22	46.7	2	~ 600, all stages including a few dauers (Cbr L2)	3	Cel (8/9), Cbr (1/9)
O1183	feces, cherry/plum/small fruit stones	S20	32.4		~ 50, most dauers, 1 ad	2	Cel (7/7)
O1184	rotting apple	Pouzac across alley	96.5	1
O1185	rotting apple	Rte d'Armorique across alley	78.7	2
O1186	rotting apple	S15	94.1	2	~ 30, could have been dauers	2	Cel (3/3)
O1187	rotting apple	S6	60.7	1	~ 1500, all stages including few dauers	4	Cel (11/11)
O1188	rotting apple	S3	52.2	3	~ 20, ad, L4	2	Cbr (2/3), Cel (1/2)
O1189	rotting apple	Q1	50.1	2	1-few	1	Cbr (2/2)
O1190	rotting apple	Spartan	81.5	1
O1191	rotting apple	K1	110.9	2
O1192	rotting apple	L4	68.9	2	1-few	1	Cel (3/3)
O1193	rotting apple	Idered	12.5	4
O1194	rotting apple	F1-G1	20.7	5	~ 1000+, ad, some L4, lots of dauers, L2d+L1	4	Cel (10/10)
O1195	rotting apple	D6	56.3	2	1-few	1	Cel (1/1)
O1196	rotting apple	C3	48.2	3	few larvae, non dauer	1	Cel (2/2)
O1197	rotting quince		143.7
O1198	rotten fruits of Juglans nigra (black walnut tree)		33.7
O1199	rotting Petasites stem	pond	30.4
O1200	rotting Petasites stem	pond	15.5

## Sheet: Santeuil 2013_08_07
#	Sample	Position	GPS	Sample weight ( g)	Caenorhabditis population	C. species
S217	stems Asteraceae	Santeuil wood, tip between streams	49.12008, 1.951345	17.2
S218	stems	Santeuil wood, tip between streams	49.12006, 1.95142 (1m from previous)	18.3
S219	stems Symphytum officinale	Next to river	49.12012, 1.95147	8.1
S220	snail Cepaea	Next to river	49.12012, 1.95147	8.1
S221	stems	W of trail	49.12012, 1.951369	14.7	ca. 400, all stages except adults and including L3 + dauers	Cel
S222	snail Cernuella	W of trail	49.12012, 1.951369	1.3		Cbr
S223	stem Symphytum officinale	W of trail	49.120561, 1.951236	5.4	ca. 40, likely dauers	Cel
S224	snail Helix pomatia	W of trail	49.120597, 1.951219	20
S226	stem Asteraceae	W of trail	49.12057, 1.95010	16.5
S227	stem Asteraceae	W of trail	49.12070, 1.95117	17.3	ca. 800, mainly dauers, and all other stages	Cel
S228	snail Cernuella	W of trail	49.12070, 1.95117	2.8
S229	stem	W of trail	49.12082, 1.95110	15.9
S231	stem Asteraceae	W of trail	49.12114, 1.95070	10.9	ca. 6000, all stages including dauer	Cel
S232	snail Helix pomatia	W of trail	49.12114, 1.95070	32		Cel
S233	dead Helix pomatia	W of trail	49.12114, 1.95070 (20 cm S from previous)	16.7
S234	stems	W of trail	49.12114, 1.950928	16.6
S235	stem	W of trail	49.12172, 1.95090	26.5
S236	stem Symphytum officinale	W of trail	aberrant	9.9	ca. 30, likely dauers	Cel
S237	stem Asteraceae	E of trail	49.12167, 1.95086	15.5
S238	stem Symphytum officinale	E of trail	49.12184, 1.950972	17.8
S240	stem Symphytum officinale	E of trail	49.12178, 1.950964	10.8
S241	stem Symphytum officinale	E of trail	49.12185, 1.951022	14.1

## Sheet: Santeuil 2013_11_20
#	Sample	Position	GPS	Population	C. species
S325	Symphytum stem	Santeuil wood, tip between streams	49.12374, 1.9485	few	Cel 2/2
S326	Symphytum stem	Santeuil wood	49.11983, 1.951697	some dauers, not all, 1 male	Cel 11/11
S327	Symphytum stem	Santeuil wood	49.12007, 1.95149	few	Cel 1/1
S328	stem	Santeuil wood	49.12011, 1.95129	few, 1 male	Cel 1/1
S329	Heracleum stem	Santeuil wood	49.1205, 1.9512	large dauer population	Cel
S330	apple	Santeuil across station and river	49.1242, 1.9496	ca. 80, mixed stages including dauer	Cel 8/8
S333	apple	Santeuil across station and river, next to S334, 2 m SE from S330	49.1242, 1.9496	all stages, some C. elegans dauers	Cel 6/8 + C. portoensis 2/8
S334	stem	Santeuil across station and river, next to S333	49.1242, 1.9496	mostly C. elegans, some were dauers, found one C. portoensis looking for it	Cel 11/12 + C. portoensis 1/12

## Sheet: Santeuil 2014_09_30
#	Sample	Position	GPS	Weight (g)	C. population	Log index	C. species
S351	rotting Symphytum stem	South end of wood	49.12011, 1.95130	17.0	all stages including dauers, ca. 200	3	Cel (3/3)
S352	rotting Heracleum stem	N of trail going below train	49.12004, 1.95128	9.8
S353	rotting stem		49.12019, 1.95131	10.9	~ 500 ad, 50 L4, 2000 d, 5000 L2d, 1000 L1	4	Cel (3/3)
S354	rotting Symphytum stem		49.12061, 1.95118	18.6	all stages including a few dauers, ~ 100 ad, 300 L4, 300 L3	4	Cel
S355	slug (Deroceras)	next to S354	49.12061, 1.95118
S356	rotting Symphytum stem		49.12067, 1.95114	4.8	1 ad on 1 Oct	1	Cel (1/1)
S357	rotting stem - unidentified		49.12075, 1.95111	10.3
S358	rotting Heracleum stem		49.12080, 1.95110	25.8	~ 200 ad, 200 L4, 100 L3, 500 L2d, 1000 d, L1s	4	Cel (2/2)
S359	2 snails (Cepaea)	5-10 m after S358	49.12083, 1.95111		1-few	1	Cel (1/1)
S360	rotting Heracleum stem	before river turn	49.12098, 1.95108	36.1	~ 500 ad, all stages including dauers, lots of L1s	4	Cel (2/2)
S361	rotting Heracleum stem		49.12119, 1.95091	16.1	~ 30 ad + all stages, total ca. 500	3	Cel (2/2)
S362	rotting Symphytum stem		49.12134, 1.95106	7.5	~ 80 including ad, L4, smaller L, no dauers	2	Cel (2/2)
S363	rotting Symphytum stem		49.12140, 1.95108	8.6
S364	rotting Tussilago stem	E of trail	49.12158, 1.95110	2.2	few, 1 ad	2	Cel (1/1)
S365	rotting Symphytum stem		49.12159, 1.95107	14.1	5 ad, 1000d, 300 L1-L2	4	Cel (1/1)
S366	rotting Tussilago stem	E of trail	49.12161, 1.95105	2.2	1 ad on 1 Oct	1	Cel (1/1)
S367	rotting stem - Asteraceae	W of trail	49.12165, 1.95101	28.4	~ 500, all stages but no dauers?	3	Cel (2/2)
S368	rotting Symphytum stem		49.12167, 1.95101	10.1	~ 500, 20 ad, all stages including L2d, dauers	3	Cel (2/2)
S369	rotting Heracleum stem	E of trail	bad	25.1
S370	rotting stem - unidentified	E of trail	49.12168, 1.95101	21.5	a few L4, ad	2	Cel (2/2)
S371	rotting Symphytum stem	20 m after wood right of meadow		7.7
S372	rotting stem	across river close to restaurant		17.4
S373	rotting Heracleum stem	across river close to restaurant		3.1
S374	rotting Symphytum stem	across river close to restaurant		9.8
	NB: the plants tentatively identified as Petasites sp. in Félix and Duveau, 2012, were found to actually be Tussilago sp.
