# Supplementary material for: The Local Coexistence Pattern of Selfing Genotypes in Caenorhabditis elegans Natural Metapopulations
Source: Genetics. 2017 Dec 12;208(2):807–21. doi: 10.1534/genetics.117.300564 (PMC5788539; doi:10.1534/genetics.117.300564)
Supplement: Supplementary file 5 [file 807TableS3.xlsx]

## Sheet: HO1 as reference
					HO1	HO1_1	HO1_2	HO6	HO4	HO9	HO3	HO5	HO12	HO10	HO11	HO8	HO2	HO7	HO13	HP1_1	HP1	HP2	HP4	HP3	HP5_1	HP5	HS1	HS2	HS2_1	HS3	haplotype
#CHROM	POS	REF	ALT	POS2	O111T4	O145_9	O136_1	O146_1	O678_1	O748_3	JU1516	JU1543	O1143_1	O849_1	O1126_8	O695_15	O831_2	O84I1_1	O1183_5	P135_7	P143_6	P142_5	P142_3	P142_14	P142_8	P143_4	S106_7	S169_4	S169_2	S151_6	example	HO1 is taken as reference (O, green)
I	522791	C	A		0	0	0	0	0	0	0	0	0	0	0	0	0	0	0	1	1	0	0	0	0	0	0	0	0	0
I	854591	G	T		0	0	0	0	1	0	0	0	0	0	0	1	0	0	0	0	0	0	0	0	0	0	0	0	0	0		singletons in our dataset (possibly represented by several individuals but by a single haplotype) are boxed
I	868693	G	A		0	0	0	0	0	1	1	1	0	0	0	0	1	1	0	0	0	1	0	1	1	1	0	1	1	1
I	1140819	C	T		0	0	0	0	0	0	0	0	1	1	0	0	0	0	1	0	0	0	1	0	0	0	0	0	0	0
I	1289765	T	A		0	0	0	1	1	0	0	0	1	1	1	1	0	0	1	0	0	0	1	0	0	0	0	0	0	0
I	2201824	C	T		0	0	0		1	1	1	1	0	1	1	1	0	1	1	1	1	1	0	0	0	0	0	1	1	0
I	2428644	C	G		0	0	0	0	0	0	0	0	1	0	0	0	1	0	0	1	1	0	1	1	1	1	1	0	0	0
I	2621617	T	C		0	0	0	1	0	0	1	1	0	0	0	0	1	0	1	1	1	0	0	1	1	1	1	0	0	0
I	2654180	G	A		0	0	0	1	0	0		1	0	0	0	0	0	0	0	0	0	0	0	0	0	0	0	0	0	0
I	3418921	T	C		0	0	0	1	1	1	1	1	1	0	0	1	1	0	1	1	1	1	1	1	1	1	1	0	0	1
I	3437391	C	A		0	0	0		1	0	0	0	0	0	0	1	0	0	0	0	0	0	0	0	0	0	0	0	0	0		blue: not in CeNDR 2016 dataset
I	3881867	TA	AT	3881868	0	1	0	0	0	0	0	0	0	0	0	0	0	0	0	0	0	0	0	0	0	0	0	0	0	0		if in phase, two SNPs in the same fragment are in the same row even if not next to each other
I	4210266	T	C		0		0	1	1	1	1	1	1	1	0	1	1	1	1	1	1	1	1	1	1	1	1	1	1	1
I	4358233	C	T		0	0	0		1	1	1	1	1	1	0	1	1	1	1	1	1	1	1	1	1	1	1	1	1	1
I	5004250	T	C		0	0	0	1	1	1	1	1	1	1	1	1	1	1	1	1	1	1	1	1	1	1	1	1	1	1
I	7532775	G	A		0	0	0	1	1	1	1	1	1	1	0	1	1	1	1	1	1	1	1	1	1	1	1	1	1	1
I	8242625	T	C		0	0	0	1	1	1	1	1	1	1	0	1	1	1	1	1	1	1	1	1	1	1	1	1	1	1
I	10545193	T	G		0	0	0	1	0	1	1	1	0	0	0	0	1	1	0	1	1	1	1	1	1	1	1	1	1	1
I	10939444	G	A		0	0	0	1	0	1	1	1	0	0	0	0	1	1	0	1	1	1	1	1	1	1	1	1	1	1
I	11029979	A	G		0	0	0	0	0	0	0	0	0	0	0	0	0	0	1	0	0	0	0	0	0	0	0	0	0	0
I	11199064	G	A		0	0	0	0	1	0	0	0	1	1	0	1	0	0	0	0	0	0	0	0	0	0	0	0	0	0
I	12026262	T	C		0	0	0	0	0	0	0	0	0	0	1	0	0	0	0	0	0	0	0	0	0	0	0	0	0	0
I	12042988	C	G		0	0	0	1	0	1	1	1	0	0	0	0	1	1	1	1	1	1	1	1	1	1	1	1	1	1
I	12403742	A	G		0	0	0	1	1	1	1	1	1	1	1	1	1	1	1	1	1	1	1	1	1	1	1	1	1	1
I	12588908	T	A		0	0	0		0	1	1	1	0	0		0	1	1	1	1	1	1	1	1	1	1	1	1	1	1
I	12647032	T	A		0	0	0	0	0	1	1	1	0	0		0	1	1	1	1	1	1	1	1	1	1	1	1	1	1
I	12673095	T	C		0	0	0	0	1	0	0	0	1	1	0	1	0	0	0	0	0	0	0	0	0	0	0	0	0	0
I	13104648	AG	CC	13104652	0	0	0		1	1	1	1	1	1		1	1	1	1	1	1	1	1	1	1	1	1	1	1	1
I	13262429	T	C		0	0	0	1	1	1	1	1	1	1	1	1	1	1	1	1	1	1	1	1	1	1	1	1	1	1
I	13973012	T	C		0	0	0	1	1	1	1	1	1	1		1	1	1	1	1	1	1	1	1	1	1	1	1	1	1
I	14972414	T	C		0	0	0	0	0	0	0	0	0	0	0	0	1	0	0	0	0	0	0	0	1	1	1	0	0	0
II	344635	T	C		0	0	0	0	0	0	1	0	0	0	0	0	0	0	0	0	0	0	0	0	0	0	0	0	0	0
II	794651	GA	AG	794660	0	0	0	0	0	0	1	0	0	0	0	0	0	0	0	0	0	0	0	0	0	0	0	0	0	0
II	1661378	G	A		0	0	0	1	0	0	1	0	0	1	0	0	0	0	0	0	0	0	0	0	0	0	0	0	0	0
II	1705645	C	T		0	0	0	0	0	0	0	0	0	1	0	0	0	0	0	0	0	0	0	0	0	0	0	0	0	0
II	1749364	C	T		0	0	0	0	0	0	0	0	0	0	0	0	0	0	0	0	0	0	0	1	0	0	0	0	0	0
II	1843614	G	A		0	0	0	1	0	0	1	0	0	1	0	0	0	0	0	0	0	0	0	0	0	0	0	0	0	0
II	2053542	T	G		0	0	0		0	0	0	0	0	1	0	0	0	0	0	0	0	0	0	0	0	0	0	0	0	0
II	2056037	G	A		0	0	0	0	0	0	0	0	0	1	0	0	0	0	0	0	0	0	0	0	0	0	0	0	0	0
II	2165721	AA	TG	2165734	0	0	0	0	0	0	0	0	0	1	0	0	0	0	0	0	0	0	0	0	0	0	0	0	0	0
II	2448311	T	G		0	0	0	0	0	0	0	0	0	0	0	0	0	1	0	0	0	0	0	0	0	0	0	1	1	0
II	2455266	G	C		0	0	0	0	0	0	0	0	0	0	0	0	0	0	0	1	1	0	0	1	0	0	0	0	0	0
II	2470739	T	G		0	0	0		0	0	0	0	0	1	0	0	0	0	0	0	0	0	0	0	0	0	0	0	0	0
II	2527560	G	A		0	0	0	0	0	0	0	0	0	0	0	0	0	0	0	1	1	0	0	1	0	0	0	0	0	0
II	2632786	G	T		0	0	0	0	0	0	0	0	0	1	0	0	0	0	0	0	0	0	0	0	0	0	0	0	0	0
II	2756139	C	T		0	0	0	0	0	0	0	0	0	0	0	0	1	0	0	1	1	0	0	1	1	1	1	0	0	0
II	2787490	C	T		0	0	0	0	0	0	0	0	0	0	1	0	0	0	0	0	0	0	0	0	0	0	0	0	0	0
II	2985802	G	A		0	0	0	0	0	0	0	0	0	0	0	0	0	0	0	1	1	0	0	1	0	0	0	0	0	0
II	3110948	A	G		0	0	0		0	0	1	1	0	1	1	0	0	0	1	1	1	0	0	1	0	0	0	0	0	0
II	3122227	G	T		0	0	0	0	0	0	0	0	0	1	0	0	0	0	0	0	0	0	0	0	0	0	0	0	0	0
II	3288948	G	T		0	0	0		0	0	1	0	0	0	0	0	0	0	0	0	0	0	0	0	0	0	0	0	0	0
II	3430200	T	C		0	0	0	0	0	0	0	0	0	0	0	0	0	0	1	1	1	0	0	1	0	0	0	0	0	0
II	3794476	A	C		0	0	0	0	0	0	0	1	0	0	0	0	0	0	0	0	0	0	0	0	0	0	0	0	0	0
II	3846717	C	T		0	0	0	1	0	0	1	0	0	0	0	0	0	0	0	0	0	0	0	0	0	0	0	0	0	0
II	3948836	G	A		0	0	0	0	0	0	0	1	0	0	0	0	0	0	0	0	0	0	0	0	0	0	0	0	0	0
II	3951443	G	T		0	0	0	0	0	0	0	1	0	0	0	0	0	0	0	0	0	0	0	0	0	0	0	0	0	0
II	4197056	T	G		0	0	0	0	0	0	0	0	0	0	0	0	0	0	1	0	0	0	0	0	0	0	0	0	0	0
II	4229592	G	T		0	0	0	0	0	0	0	0	0	0	0	0	0	0	1	0	0	0	0	0	0	0	0	0	0	0
II	4271434	T	G		0	0	0	0	0	0	0	0	0	0	0	0	0	0	1	0	0	0	0	0	0	0	0	0	0	0
II	4391576	G	T		0	0	0	0	0	0	0	0	0	0	0	0	0	0	0	1	1	0	0	1	0	0	0	0	0	0
II	4391594	G	A		0	0	0	0	0	0	0	1	0	0	0	0	0	0	0	0	0	0	0	0	0	0	0	0	0	0
II	4413248	T	C		0	0	0	0	0	0	0	0	1	0	1	0	0	0	0	0	0	0	0	0	0	0	0	0	0	0
II	5000253	A	C		0	0	0	0	0	0	0	0	0	1	0	0	0	0	0	0	0	0	0	0	0	0	0	0	0	0
II	5892193	G	A		0	0	0	0	0	0	1	0	1	1	1	0	0	0	0	0	0	0	0	0	0	0	0	0	0	0
II	6063583	C	G		0	0	0	0	0	0	0	0	0	0	0	0	0	0	1	0	0	0	0	0	0	0	0	0	0	0
II	6155973	G	A		0	0	0	0	0	0	0	0	0	1	0	0	0	0	0	0	0	0	0	0	0	0	0	0	0	0
II	6294122	T	C		0	0	0	0	0	0	1	0	0	0	0	0	0	0	0	0	0	0	0	0	0	0	0	0	0	0
II	6829737	T	C		0	0	0	0	0	0	0	1	1	0	0	0	0	0	0	0	0	0	0	0	0	0	0	0	0	0
II	7846567	A	G		0	0	0	1	0	0	1	0	0	0	1	0	0	0	0	0	0	0	0	0	0	0	0	0	0	0
II	8930074	C	T		0	0	0	0	0	0	1	1	1	0	1	0	0	0	0	0	0	0	0	0	0	0	0	0	0	0
II	9750616	A	G		0	0	0	0	0	0	0	0	0	0	1	0	0	0	0	0	0	0	0	0	0	0	0	0	0	0
II	9804777	CC	TG	9804780	0	0	0	1	0	0	1	1	1	1	1	0	0	0	0	0	0	0	0	0	0	0	0	0	0	0
II	10839795	G	A		0	0	0	0	0	0	0	0	0	0	1	0	0	0	0	0	0	0	0	0	0	0	0	0	0	0
II	11077378	G	A		0	0	0	0	0	0	1	0	0	0	0	0	0	0	0	0	0	0	0	0	0	0	0	0	0	0
II	11295996	C	A		0	0	0	1	0	0	1	1	1	1	1	0	0	0	0	0	0	0	0	0	0	0	0	0	0	0
II	11518821	G	A		0	0	0	0	0	0	1	1	1	0	0	0	0	0	0	0	0	0	0	0	0	0	0	0	0	0
II	12185515	A	T		0	0	0	0	0	1	0	1	1	0	0	0	0	0	0	0	0	1	0	0	0	0	0	0	0	0
II	12489620	T	A		0	0	0		0	0	1	0	1	1	0	0	0	0	0	0	0	0	0	0	0	0	0	0	0	0
II	12489629	C	A		0	0	0	0	0	1	0	0	0	0	0	0	0	0	0	0	0	1	0	0	0	0	0	0	0	0
II	12542769	G	A		0	0	0	0	0	1	0	1	0	0	0	0	1	0	0	0	0	1	1	1	1	1	1	0	0	0
II	12644484	T	A		0	0	0	0	1	1	1	0	1	1	0	1	0	0	0	0	0	1	0	0	0	0	0	0	0	0
II	12734750	C	T		0	0	0		0	1		1	0	1	0	0	1	0	0	0	0	1	1	1	1	1	0	0	0	0
II	12873945	A	C		0	0	0	1	1	1	1	1	1	1	0	1	1	0	0	0	0	1	1	1	1	1	1	0	0	1
II	12927587	C	T		0	0	0	0	0	0	0	0	0	0	0	0	0	0	1	0	0	0	0	0	0	0	0	0	0	0
II	12998899	G	C		0	0	0	0	1	1	1	0	1	1	0	1	0	0	0	0	0	1	0	0	0	0	1	0	0	0
II	14095548	A	T		0	0	0		1	1	1	1	1	1	1	1	1	0	0	1	1	1	1	1	1	1	1	0	0	1
II	14227416	G	C		0	0	0	0	1	1	1	1	1	1		1	1	0	0	1	1	1	1	1	1	1	1	0	0	1
II	14298345	T	A		0	0	0	0	1	1	1	1	1	1	1	1	0	0	0	1	1	1	1	0	0	0	1	0	0	1
II	15081246	T	C		0	0	0	0	1	1	1	1	1	1	1	1	0	0	0	1	1	1	1	0	0	0	1	0	0	1
III	180959	AG	CA	180961	0	0	0	0	0	0	0	0	1	1	1	0	0	0	0	0	0	0	0	0	0	0	0	0	0	0
III	195685	CT	AC	195689	0	0	0	0	0	0	0	0	1	1	1	0	0	0	0	0	0	0	0	0	0	0	0	0	0	0
III	284224	G	C		0	0	0	0	0	0	0	0	1	1		0	0	0	0	0	0	0	0	0	0	0	0	0	0	0
III	670347	C	T		0	0	0	0	1	0	0	0	1	1	1	0	0	0	0	0	0	0	0	0	0	0	0	0	0	0
III	670350	T	A		0	0	0	0	1	1	0	0	1	1	1	1	1	1	0	0	0	0	0	1	1	1	1	1	1	1
III	985206	AG	GG	985212	0	0	0	0	0	1	0	0	0	0	0	1	1	1	0	0	0	0	0	1	1	1	1	1	1	1
III	1044171	G	A		0	0	0	0	0	0	0	0	1	1	1	0	0	0	0	0	0	0	0	0	0	0	0	0	0	0
III	1046746	C	A		0	0	0	0	0	0	0	0	1	1	1	0	0	0	0	0	0	0	0	0	0	0	0	0	0	0
III	1076069	T	C		0	0	0		1	0	0	0	0	0	0	0	0	0	0	0	0	0	0	0	0	0	0	0	0	0
III	1160212	C	T		0	0	0	0	1	1	0	0	0	0	0	1	1	1	0	0	0	0	0	1	1	1	1	1	1	1
III	1191201	G	A		0	0	0	0	0	0	0	0	1	1	1	0	0	0	0	0	0	0	0	0	0	0	0	0	0	0
III	1691161	A	G		0	0	0	0	0	0	1	1	0	0	0	0	0	0	0	0	0	0	1	0	0	0	0	0	0	0
III	1718211	C	G		0	0	0	0	0	1	0	0	1	0	0	1	1	0	0	0	0	0	0	1	1	1	1	0	0	1
III	1765826	T	C		0	0	0	0	0	1	0	0	1	0	0	1	1	0	0	0	0	0	0	1	1	1	1	0	0	1
III	1845434	C	A		0	0	0	0	1	1	1	1	1	1		1	1	0	0				1	1	1	1	1	0	0	1
III	2057072	C	T		0	0	0	0	0	0	0	0	0	0	1	0	0	0	0	1	1	1	0	0	0	0	0	0	0	0
III	2057076	A	G		0	0	0	0	0	0	1	1	0	0	0	0	0	0	0	0	0	0	1	0	0	0	0	0	0	0
III	2544231	G	A		0	0	0	1	0	0	0	0	0	1	0	0	0	0	0	0	0	0	0	0	0	0	0	0	0	0
III	2619787	A	G		0	0	0		0	0	0	0	0	1	1	1	1	1	0	1	1	1	0	1	1	1	1	1	1	1
III	2777290	G	C		0	0	0	0	0	0	0	0	1	0	0	0	0	0	0	0	0	0	0	0	0	0	0	0	0	0
III	2879567	C	T		0	0	0	0	0	0	0	0	1	0	1	1	0	1	0	0	0	1	0	0	0	0	1	1	1	1
III	2959375	GT	TG	2959377	0	0	0	0	0	0	0	0	1	0	1	1	1	1	0	1	1	1	0	1	1	1	1	1	1	1
III	3001252	A	G		0	0	0		0	0	0	0	1	0	1	1	1	1	0	0	0	1	0	1	1	1	1	1	1	1
III	3484584	T	C		0	0	0	0	0	0	0	0	1	0	1	1	1	1	0	1	1	1	0	1	1	1	1	1	1	1
III	3761994	T	C		0	0	0	0	0	0	0	0	1	0	0	1	1	1	0	1	1	1	0	1	1	1	1	1	1	1
III	4210397	T	A		0	0	0	0	0	0	0	0	1	0	0	0	1	0	1	0	0	0	0	1	1	1	0	0	0	0
III	4251153	T	A		0	0	0	0	0	0	1	1	1	0	1	1	1	1	1	1	1	1	1	1	1	1	1	1	1	1
III	5204896	G	T		0	0	0	0	0	0	0	0	0	0	0	0	0	0	0	1	1	0	0	0	0	0	0	0	0	0
III	5680375	CT	TC	5680379	0	0	0	0	0	0	0	0	1	0		1	1	1	1	1	1	1	0	1	1	1	1	1	1	1
III	5914874	A	G		0	0	0	0	0	0	0	0	0	0	0	0	0	0	0	1	1	0	0	0	0	0	0	0	0	0
III	7743822	C	T		0	0	0	0	0	0	0	0	0	0	0	1	0	1	0	0	0	1	0	0	0	0	1	1	1	0
III	7771148	C	G		0	0	0	0	0	0	0	1	1	0	0	1	1	1	1	0	0	1	1	1	1	1	1	1	1	0
III	9594378	C	A		0	0	0	0	0	0	0	1	0	0	0	0	0	0	0	0	0	0	1	0	0	0	0	0	0	0
III	10249299	T	G		0	0	0	0	0	0	0	1	1	0	0	1	1	1	1	1	1	1	1	1	1	1	1	1	1	0
III	10249321	C	T		0	0	0	0	0	0	0	0	0	0	0	1	0	1	0	0	0	1	0	0	0	0	1	1	1	0
III	10319005	T	A		0	0	0	0	0	0	0	0	0	0	0	0	0	0	0	0	0	0	0	1	0	0	0	0	0	0
III	11196582	A	G		0	0	0	1	1	0	0	1	1	1		0	0	0		1	1	0	1	0	0	0	0	0	0	0
III	11223611	AC	TT	11223614	0	0	0	1	1	0	0	1	1	1	1	1	0	1	1	1	1	1	1	0	0	0	1	1	1	0
III	11230824	C	A		0	0	0		1	0	0	1	1	0	1	0	0	0	0	0	0	0	1	0	0	0	0	0	0	0
III	11359164	C	T		0	0	0		0	0	0	1	1	0	1	0	0	0	0	0	0	0	1	0	0	0	1	0	0	0
III	11624645	C	T		0	0	0		1	1	0	1	1	1	1	1	1	1	1	1	1	1	1	1	1	1	1	1	1	0
III	11649180	A	G		0	0	0	1	1	1	0	1	1	1	1	1	1	1	1	1	1	1	1	1	1	1	1	1	1	0
III	11760980	C	T		0	0	0	1	1		0	0	0	0	1	0	0	0	0	0	0	0	0	0	0	0	0	0	0	0
III	11886931	C	T		0	0	0	0	1	1	0	1	1	1	1	1	0	0	1	1	1	1	0	0	0	0	1	0	0	0
III	12249904	C	T		0	0	0	1	1	0	0	0	0	0		0	0	0	0	0	0	0	0	0	0	0	0	0	0	0
III	12286306	C	T		0	0	0	0	0	0	0	0	0	0	0	0	1	0	0	0	0	0	1	1	1	1	0	0	0	0
III	12288943	T	G		0	0	0	0	1	0	0	1	1	1	0	1	0	0	1	1	1	0	0	0	0	0	1	0	0	0
III	12421531	T	A		0	0	0		1	1	0	1	1	1	1	1	1	0	1	1	1	1	1	1	1	1	1	0	0	0
III	12775672	A	G		0	0	0	1	0	1	0	0	0	0	1	0	1	1	0	0	0	0	1	1	1	1	0	1	1	1
III	12788014	A	G		0	0	0		0	1	0	0	0	0	1	0	1	1	0	0	0	0	1	1	1	1	0	1	1	1
III	12869826	T	C		0	0	0	0	0	0	0	0	0	0	1	0	1	0	0	0	0	0	1	1	1	1	0	0	0	0
III	12928928	T	G		0	0	0	0	0	1	0	0	0	0	0	0	0	1	0	0	0	0	0	0	0	0	0	1	1	1
III	13618526	A	G		0	0	0	1	1	0	0	0	0	0	0	0	0	0	0	0	0	0	0	0	0	0	0	0	0	0
IV	428935	C	T		0	0	0		1	1	1	1	1	1	0	1	0	0	0	0	0	1	0	0	0	0	0	0	0	0
IV	788136	G	A		0	0	0	0	0	0	0	0	0	0	0	0	0	0	0	0	0	1	0	0	0	0	0	0	0	0
IV	832484	G	T		0	0	0	0	0	0	0	0	0	1	0	0	0	0	0	0	0	0	0	0	0	0	0	0	0	0
IV	1251056	GG	CA	1251072	0	0	0	0	0	0	0	0	0	0		0	0	0	1	1	1	1	0	0	0	0	0	0	0	1
IV	1277948	A	G		0	0	0	0	0	0	0	0	1	0	0	0	0	1	0	0	0	0	0	0	0	0	0	1	1	0
IV	1565558	G	A		0	0	0	0	1	0	0	0	0	0	0	1	0	0	0	0	0	0	0	0	0	0	0	0	0	0
IV	1983489	G	A		0	0	0	0	1	1	1	1	0	1	1	1	0	0	0	1	1	0	0	0	0	0	0	0	0	1
IV	2104553	T	A		0	0	0	1	0	0	0	0	0	0	0	0	0	0	0	0	0	0	0	0	0	0	0	0	0	0
IV	2248546	A	T		0	0	0	0	0	1	0	0	0	0	0	0	0	0	0	0	0	0	0	0	0	0	0	0	0	0
IV	2857182	GC	TG	2857186	0	0	0	1	0	1	0	0	0	1	0	1	0	0	0	0	0	0	0	0	0	0	0	0	0	0
IV	3038968	C	T		0	0	0	1	0	0	0	0	0	1	0	1	0	0	0	0	0	0	0	0	0	0	0	0	0	0
IV	3127379	G	A		0	0	0	1	1	1	0	0	0	1	1	1	0	0	0	1	1	0	0	0	0	0	0	0	0	1
IV	3326762	A	T		0	0	0	1	0	0	0	0	0	1	0	1	0	0	0	1	1	0	0	0	0	0	0	0	0	0
IV	3443932	C	T		0	0	0	0	1	1	0	0	0	0	1	0	0	0	0	0	0	0	0	0	0	0	0	0	0	1
IV	3468048	T	C		0	0	0	0	1	0	0	0	0	0	1	0	0	0	0	0	0	0	0	0	0	0	0	0	0	1
IV	3507200	A	T		0	0	0	0	0	0	0	0	1	0	0	0	0	0	0	0	0	0	0	0	0	0	0	0	0	0
IV	3581785	G	A		0	0	0	1	0	0	1	0	0	1	0	1	0	0	0	1	1	0	0	0	0	0	0	0	0	0
IV	3961755	G	A		0	0	0	0	0		0	0	1	0	0	0	0	0	0	0	0	0	0	0	0	0	0	0	0	0
IV	4471867	C	T		0	0	0	0	1	0	0	0	1	0	1	0	0	0	1	0	0	0	0	0	0	0	0	0	0	0
IV	4647916	C	T		0	0	0	0	0	0	0	0	1	0	0	0	0	0	0	0	0	0	0	0	0	0	0	0	0	0
IV	5351518	C	T		0	0	0	0	0	0	0	0	1	0	0	0	0	0	0	0	0	0	0	0	0	0	0	0	0	0
IV	6471793	C	T		0	0	0	0	0	0	0	0	1	0	0	0	0	0	1	0	0	0	0	0	0	0	0	0	0	0
IV	10124331	C	A		0	0	0	0	0	0	0	0	0	0	0	0	0	0	1	0	0	0	0	0	0	0	0	0	0	0
IV	10390726	C	T		0	0	0	1	1	1	0	1	0	1	1	0	0	0	0	0	0	0	0	0	0	0	0	0	0	0
IV	11553567	G	T		0	0	0	0	0	0	0	0	0	1	0	0	0	0	0	0	0	0	0	0	0	0	0	0	0	0
IV	11710543	C	T		0	0	0	0	0	0	0	0	1	0	0	0	0	0	0	0	0	0	0	0	0	0	0	0	0	0
IV	12834338	AT	TA	12834361	0	0	0	1	1	1	1	1	0	1	1	0	0	0	0	0	0	0	0	0	0	0	0	0	0	0
IV	13363998	C	T		0	0	0	0	1	1	1	1	1	1	1	1	1	0	1	1	1	0	1		1	1	1	0	0	0
IV	13534001	C	T		0	0	0	0	0	0	0	0	1	0	0	0	1	0	1	1	1	0	1	1	1	1	1	0	0	0
IV	14135628	A	T		0	0	0	1	1	1		1	0	0	1	0	0	0	0	0	0	0	0	0	0	0	0	0	0	0
IV	14675466	C	T		0	0	0	0	0	0	0	0	1	1	0	0	1	0	1	1	1	0	1	1	1	1	1	0	0	0
IV	15093025	C	T		0	0	0		1	1		1	0	0	1	0	0	0	0	0	0	0	0	0	0	0	0	0	0	0
IV	16170793	G	A		0	0	0	0	0	0	0	0	0	1		1	1	1	0	0	0	1	0	1	1	1	1	1	1	0
IV	16602334	C	T		0	0	0	0	0	0	0	0	1	0	0	0	0	0	1	1	1	0	1	0	0	0	0	0	0	0
IV	16824111	T	G		0	0	0	0	0	0	0	0	0	1	0	1	1	0	0	0	0	1	0	1	1	1	1	0	0	0
IV	16826727	A	C		0	0	0	0	0	0	0	0	0	1	0		1	0	0	0	0	1	0	1	1	1	1	0	0	0
IV	16874792	A	G		0				1	1	0	0	0	0	1	0	0	0	0	0	0	0	0	0	0	0	0	0	0	0
IV	17371503	T	C		0	0		0	0	0	0	0	0	0	0	0	0	1	0	0	0	0	0	0	0	0	0	1	1	0
V	325682	G	T		0	0	0	0	0	1	0	0	0	0	0	0	0	0	1	0	0	0	0	0	0	0	0	0	0	0
V	361847	T	A		0	0	0	1	1	1	1	1	1	1	1	1	1	1	1	1	1	1	0	1	1	1	1	1	1	1
V	416941	G	C		0	0	0	0	0	0	0	0	0	0	0	0	0	0	0	0	0	0	0	0	1	0	0	0	0	0
V	416952	G	C		0	0	0	0	0	1	0	0	0	0	0	0	0	0	1	0	0	0	0	0	0	0	0	0	0	0
V	577088	C	T		0	0	0	1	1	1	1	1	1	1	1	1	0	0	1	1	1	1	0	1	1	1	1	1	1	1
V	577097	C	T		0	0	0	0	1	0	1	1	1	1	1	1	0	0	0	1	1	1	0	1	0	0	0	0	0	0
V	595111	A	G		0	0	0	0	0	0	0	0	0	0	0	0	0	1	0	0	0	0	0	0	0	0	0	1	1	1
V	681130	G	A		0	0	0	0	0	1	0	0	0	0	0	0	0	0	1	0	0	0	0	0	0	0	0	0	0	0
V	991602	C	A		0	0	0	0	1	0	0	0	0	0	0	1	0	0	0	1	1	1	0	1	0	0	0	0	0	0
V	1011481	C	T		0	0	0	0	0	0	0	0	0	0	0	0	0	1	0	0	0	0	0	0	0	0	0	1	1	1
V	1048074	C	G		0	0	0	0	1	0	0	0	0	0	0	1	0	1	0	1	1	1	0	0	0	0	0	1	1	1
V	1348897	T	C		0	0	0	0	1	0	0	0	0	0	0	1	1	1	0	1	1	1	1	1	1	1	1	1	1	0
V	1464822	G	C		0	0	0	0	0	0	0	0	0	0	0	0	0	0	0	0	0	0	1	0	0	0	0	0	0	0
V	1621072	C	A		0	0	0	0	0	0	0	0	0	0	0	0	1	1	0	0	0	0	0	0	1	1	1	1	1	0
V	1717227	C	T		0	0	0	0	1	0	0	0	0	0	0	1	1	1	0	1	1	1	1	1	1	1	1	1	1	0
V	1717241	C	T		0	0	0	0	0	0	0	0	0	0	0	0	0	0	0	1	1	1	0	1	0	0	0	0	0	0
V	2107412	T	G		0	0	0	0	1	0	0	0	0	0	0	1	1	1	0	1	1	1	1	1	1	1	1	1	1	0
V	2639825	T	G		0	0	0	0	1	0	0	0	0	0	0	1	1	1	0	1	1	1	0	1	1	1	1	1	1	0
V	2825729	A	G		0	0	0	0	0	0	0	0	0	0	0	0	0	1	0	1	1	1	0	1	0	0	0	1	1	0
V	3170742	A	T		0	0	0	0	0	0	0	0	0	0	0	0	0	1	0	1	1	1	0	1	0	0	0	1	1	0
V	3201014	C	A		0	0	0	0	0	0	0	0	0	0	0	0	0	1	0	1	1	1	0	1	0	0	0	1	1	0
V	3443321	AG	GA	3443336	0	0	0	0	0	0	0	0	0	0	0	0	0	1	0	1	1	1	0	1	0	0	0	1	1	0
V	3470295	A	C		0	0	0	0	0	0	0	0	0	0	0	0	0	1	0	1	1	1	0	1	0	0	0	1	1	0
V	3904949	G	T		0	0	0	0	0	0	0	0	0	0	0	0	0	1	0	0	0	0	0	0	0	0	0	1	1	0
V	3928594	G	A		0	0	0	0	0	0	0	0	0	0	0	0	0	1	0	0	0	0	0	0	0	0	0	1	1	0
V	3958590	C	T		0	0	0	0	0	0	0	0	0	0	0	0	0	1	0	0	0	0	0	0	0	0	0	1	1	0
V	4808616	C	T		0	0	0	0	0	0	0	0	0	0	0	0	0	1	0	0	0	0	0	0	0	0	0	1	1	0
V	4995515	C	T		0	0	0	0	0	0	0	0	0	0	0	0	0	1	0	1	1	1	0	0	0	0	0	1	1	0
V	6622523	A	G		0	0	0	0	0	0	0	1	0	0	0	0	0	1	0	0	0	0	0	0	0	0	0	1	1	0
V	7370654	T	G		0	0	0	0	0	0	0	0	0	0	0	1	0	0	0	0	0	0	0	0	0	0	0	0	0	0
V	7630527	G	T		0	0	0	0	0	0	0	0	0	0	0	0	0	1	0	0	0	0	0	0	0	0	0	1	1	0
V	8402611	C	T		0	0	0	0	1	0	0	0	0	0	0	0	0	0	0	0	0	0	0	0	0	0	0	0	0	0
V	9571793	T	C		0	0	0	0	0	0	0	0	0	0	0	0	0	0	0	1	0	0	0	0	0	0	0	0	0	0
V	9901920	A	T		0	0	0	0	0	0	0	0	0	0	0	0	0	1	0	0	0	0	0	0	0	0	0	1	1	0
V	12444981	C	T		0	0	0	0	0	0	0	0	0	0	0	0	0	1	0	0	0	0	0	0	0	0	0	1	1	0
V	12726206	C	A		0	0	0	0	0	0	0	0	0	0	0	0	0	1	0	0	0	0	0	0	0	0	0	1	1	0
V	13116023	A	T		0	0	0	0	0	0	0	0	0	0	0	0	0	1	0	0	0	0	0	0	0	0	0	1	1	0
V	15297073	C	T		0	0	0	0	0	0	0	0	0	0	0	0	0	1	0	0	0	1	0	0	0	0	0	1	1	0
V	15492195	C	G		0	0	0	0	0	0	0	0	0	0	0	0	0	1	0	0	0	0	0	0	0	0	0	1	1	0
V	15809438	C	T		0	0		0	0	0	0	0	0	0	0		0	1	0	0	0	0	0	0	0	0	0	1	1	0
V	16217279	TT	CA	16217305	0	0	0	0	0	0	0	0	0	0	0	0	0	1	0	0	0	1	0	0	0	0	0	1	1	0
V	16745852	T	C		0	0	0	0	0	0	0	0	0	0	0	0	0	1	0	0	0	1	0	0	0	0	0	1	1	1
V	17367917	G	A		0	0	0	0	0	0	0	0	0	0	0	0	0	1	0	0	0	1	0	0	0	0	0	1	1	1
V	17658983	T	G		0	0	0	0	0	0	0	0	0	0	0	0	0	1	0	0	0	1	0	0	0	0	0	1	1	1
V	17673395	C	A		0	0		0	0	0	0	0	0	0	0	0	0	1	0	0	0	1	0	0	0	0	0	1	1	1
V	18076170	C	T		0	0	0	0	0	0	0	1	0	0	0	0	0	0	1	0	0	0	0	0	0	0	0	0	0	0
V	18120219	G	A		0	0	0	1	1	1	1	0	0	0	1	0	0	1	1	0	0	0	0	0	0	0	0	1	1	1
V	18128116	A	T		0	0	0	1	1	1	1		0	0	1	0	0		0	0	0	0	0	0	0	0	0
V	18192920	G	A		0	0	0	0	0	0	0	0	0	0	0	0	0	1	1	0	0	0	0	0	0	0	0	1	1	1
V	18678268	T	C		0	0	0	0	0	0	0	1	1	1	0	1	1	0	0	1	1	1	1	1	1	1	1	0	0	0
V	18851085	T	C		0	0	0	0	0	0	0	1	1	1	0	1	1	0	0	1	1	1	1	1	1	1	1	0	0	0
V	19251240	AA	GT	19251242	0	0	0	0	0	0	0	1	1	1	0	1	1	0	0	0	0	1	1	1	1	1	1	1	1	1
V	19339469	GC	AT	19339475	0	0	0	0	0	0	0	0	0	0	0	0	0	1	0	0	0	0	0	0	0	0	0	1	0	0
V	19512476	T	A		0	0	0	0	0	0	0	1	1	1	0	1	1	0	0	0	0	1	1	1	1	1	1	0	1	1
V	19512901	C	T		0	0	0	0	0	0	0	0	0	0	0	0	0	1	1	1	1	0	0	0	0	0	0	1	0	0
V	20094843	A	C		0	0	0	0	0	0	0	0	0	0	0	0	0	1	0	0	0	0	0	0	0	0	1	1	0	0
V	20201979	T	G		0	0	0	0	0	1	0	0	1	0	0	0	0	0	1	1	1	0	1	0	0	0	0	0	0	0
V	20696686	C	T		0	0	0	0	0	1	0	1	1	1	0	1	1	1	1	1	1	1	1	1	1	1	1	1	1	1
V	20728205	A	G		0	0			0	1	0	1	1	1	0	1	1	1	1	1	1	1	1	1	1	1	1	1	1	1
V	20889845	G	A		0	0	0	0	0	0	0	1	0	1	0	1	1	0	0	0	0	1	0	1	1	1	0	0	1	1
X	853340	G	T		0	0	0	0	0	0	1	0	0	0	0	1	0	0	0	0	0	0	0	0	0	0	0	0	0	0
X	890314	T	C		0	0	0	0	0	0	1	0	0	0	0	0	0	0	0	0	0	0	0	0	0	0	0	0	0	0
X	1699902	C	T		0	0	0	0	0	0	1	0	0	0	0	1	0	0	0	0	0	0	0	0	0	0	0	0	0	0
X	1918243	T	A		0	0	0	0	0	0	1	0	0	0	0	1	0	0	0	0	0	0	0	0	0	0	0	0	0	0
X	2411268	G	A		0	0		0	1	1	0	1	0	1	1	0	0	0		0	0	1	1	0	0	0	1	0	0	0
X	3115759	G	A		0	0	1	0	0	0	0	0	0	0	0	0	0	0	0	0	0	0	0	0	0	0	0	0	0	0
X	3423023	A	G		0	0	0	1	0	0	0	0	0	0	0	0	1	0	0	0	0	0	0	1	1	1	0	0	0	0
X	3526835	T	C		0	0	0	1	1	1	1	1	1	1	1	1	1	0	1	1	1	1	1	1	1	1	1	0	0	0
X	4140039	T	C		0	0	0	0	1	1	1	1	1	1	1	1	0	0	1	0	0	1	1	0	0	0	1	0	0	0
X	4574982	G	A		0	0	0	0	1	1	1	1	1	1	1	1	1	0	1	1	1	1	1	1	1	1	1	0	0	0
X	5060273	C	T		0	0	0	0	0	1	1	1	1	1		0	0	0	1	0	0	1	0	0	0	0	0	0	0	0
X	5225308	T	A		0	0	0	0	0	1	1	1	1	1	1	0	0	0	1	0	0	1	0	0	0	0	0	0	0	0
X	6201486	A	G		0	0	0	0	0	0	0	0	1	0	0	0	0	0	0	0	0	0	1	0	0	0	1	0	0	0
X	6366797	A	T		0	0		1	1	0	0	0	0	0	0	1	1	0	0	1	1	1	0	1	1	1	0	0	0	0
X	7599241	A	G		0	0	0		1	0	0	0	0	0	0	1	1	0	0	1	1	1	0	1	1	1	0	0	0	0
X	7866326	G	A		0	0	0	1	1	0	0	0	0	0	0	1	1	0	0	1	1	1	0	1	1	1	0	0	0	0
X	8959132	G	A		0	0	0	1	1	0	0	0	0	0	0	1	1	0	0	1	1	1	0	1	1	1	0	0	0	0
X	12028925	C	A		0	0	0	1	1	0	0	0	1	0	0	1	1	0	0	1	1	1	1	1	1	1	0	0	0	0
X	12132998	G	A		0	0	0	0	0	0	0	0	0	1	0	0	0	0	0	0	0	0	0	0	0	0	0	0	0	0
X	13184104	A	G		0	0	0	1	1	1	1	1	1	1	1	1	1	1	1	1	1	1	1	1	1	1	1	1	1	1
X	13288232	C	A		0	0	0	0	0	1	0	0	0	0	0	0	0	0	0	0	0	0	0	0	0	0	0	0	0	0
X	13423277	C	T		0	0	0	0	0	1	1	1	0	1	1	0	0	0	0	0	0	0	0	0	0	0	0	0	0	0
X	13506360	C	T		0	0	0	0	0	0	0	0	0	0	0	0	0	1	0	0	0	0	0	0	0	0	1	1	1	1
X	13812899	G	C		0	0	0	1	1	1	0	0	1	0	0	1	1	1	1	1	1	1	1	1	1	1	1	1	1	1
X	13823807	G	T		0	0	0	0	0	0	1	1	0	1	1	0	0	0	0	0	0	0	0	0	0	0	0	0	0	0
X	13958838	T	C		0	0	0	0	1	1	0	0	0	0	0	1	0	0	0	0	0	0	0	0	0	0	0	0	0	0
X	14172597	G	C		0	0	0	0	1	0	0	0	0	0	0	1	0	0	0	0	0	0	0	0	0	0	0	0	0	0
X	14329965	C	A		0	0	0	0	1	1	0	0	0	0	0	1	0	0	0	0	0	0	0	0	0	0	0	0	0	0
X	14940684	G	A		0	0	0	0	0	0	0	0	0	0	0	0	0	0	0	0	0	0	1	0	0	0	0	0	0	0
X	15073134	A	G		0	0	0	1	1	1	0	0	0	1	1	1	0	1	1	1	1	1	0	0	0	0	1	1	1	1
X	15664370	C	T		0	0	0	0	0	0	0	0	0	1	0	0	0	0	0	0	0	0	0	0	0	0	0	0	0	0
X	15664390	C	A		0	0	0	0	0	0	0	0	0	0	0	0	0	1	0	0	0	0	0	0	0	0	1	1	1	1
X	15887292	T	C		0	0	0	1	1	1	0	0	1	1	1	1	1	1	1	1	1	1	1	1	1	1	1	1	1	1
X	16822099	T	A		0	0	0	0	0	0	0	0	0	1	1	0	0	0	0	0	0	0	0	0	0	0	0	0	0	0
X	16822104	G	A		0	0	0	0	0	0	0	0	0	0	0	0	0	0	0	0	0	0	1	0	0	0	0	0	0	0
