# Supplementary material for: The Local Coexistence Pattern of Selfing Genotypes in Caenorhabditis elegans Natural Metapopulations
Source: Genetics. 2017 Dec 12;208(2):807–21. doi: 10.1534/genetics.117.300564 (PMC5788539; doi:10.1534/genetics.117.300564)
Supplement: Supplementary file 6 [file 807TableS4.xlsx]

## Sheet: Sheet1
				O83I3	O113B2	O113B3	O113B5	O113B6	O144.1	O146.1	O738.2	O849.7	O849.9	O849.11	O1134.7	O1143.5	P132_4	S53.7	S53.8	S53.10	S54.8	S73.7	S113.1	S113.2	S113.3	S113.4	S113.5	S113.6	S113.7	S113.8	S113.9	S113.10	S116.1	S116.2	S116cl2.1	S117.2	S117.3	S118.1	S118.3	S119.1	S119.2	S127.1	S130.1	S130.6	S135.1	S135.3	S151.1	S151.4	S153.5
				failed to thaw											No tube	No tube
	Position	SNP
SNP-RAD2-chII	II:14,227,431	G/C	RAD (minus strand)		C	C	C	C	C	G	G/C	G/C	G/C	ND			G/C				ND		G	G	G	C	G	G	G	G	G	G	C	G	G	C	G	G	C	C	G	G	G	C	C		C	C	C
			pyro		C	C	C	C	C	G	G	C	C	C			C				C		G	G	G	G	G	G	G	G	G	G	C	G	G	C	G	G	C	C	G	G	G	C	C		C	C	C
SNP-RAD3-chV	V:3,170,777	T/A	RAD (minus strand)	T/A	A	A	A	A	A	A	T/A	A	A	A			T/A	T/A	A	T/A	A		T	T	T	A	T	T	T	T	T	T	A	T	T	A	T	T	A	A	T	T	T	A	A	T	A	A	A
			pyro		A	A	A	A	A	A	A	A	A	A			T	T	T	T	A		T	T	T	T	T	T	T	T	T	T	A	T	T	A	T	T	A	A	T	T	T	A	A	A	T	A	A
SNP-RAD4-chV	V:2,639,853	T/G	RAD (plus strand)	T/G	G	G	G	G	G	T	T	T	T	T				T/G	T/G	T/G																										G	G	G
			pyro		G	G	G	G	G	T	T	T	T	T				G	G	G																										G	G	G
SNP-RAD5-chII	II:12,873,939	C/A	RAD (plus strand)		C	C	C	C	C	C	C/A	C/A	ND	C/A							C/A	C/A
			pyro		A/C	C	C	C	C	C	A	C	C	C							C/A	C/A
SNP-RAD6-chI	I:2,201,825	T/C	RAD (minus strand)		T/C	T/C	T/C	T/C	ND	T/C	C	T	T	T			T/C
			pyro		T	T	T	T	T	T	C	T	T	T			T
SNP-RAD8-chV	V:577,088	T/C	RAD (minus strand)		T/C	T/C	T/C	T/C	T/C	T/C	C	T	T	T
			pyro		T	T	T	T	T	T	ND	T	T	T
			conclusion		HO4	HO4	HO4	HO4	HO4	HO6	HO10	HO10	HO10	HO10			HP2	HS2	HS2	HS2	HS1/HS2	HS1/HS3	HS2	HS2	HS2	HS2	HS2	HS2	HS2	HS2	HS2	HS2	HS3	HS2	HS2	HS3	HS2	HS2	HS3	HS3	HS2	HS2	HS2	HS3	HS1	HS1	HS2	HS3	HS3
				discarded											discarded	discarded					het	het				discarded																				inverted in RAD
[truncated: 45 more columns]
