# Supplementary material for: The Local Coexistence Pattern of Selfing Genotypes in Caenorhabditis elegans Natural Metapopulations
Source: Genetics. 2017 Dec 12;208(2):807–21. doi: 10.1534/genetics.117.300564 (PMC5788539; doi:10.1534/genetics.117.300564)
Supplement: Supplementary file 7 [file 807TableS5.xlsx]

## Sheet: individuals
Individual	Sample	Year	Timepoint	Date DD//MM/YYYY	Genotype	Remarks
JU1511	O11	2008	t1	2008-09-08	HO2	isogenized
JU1512	O11	2008	t1	2008-09-08	HO1	isogenized
JU1514	O11	2008	t1	2008-09-08	HO1	isogenized
JU1515	O11	2008	t1	2008-09-08	HO1	isogenized
JU1516	O13	2008	t1	2008-09-08	HO3	isogenized
JU1517	O13	2008	t1	2008-09-08	HO1	isogenized
JU1518	O13	2008	t1	2008-09-08	HO1	isogenized
JU1519	O13	2008	t1	2008-09-08	HO1	isogenized
JU1520	O13	2008	t1	2008-09-08	HO1	isogenized
JU1521	O13	2008	t1	2008-09-08	HO1	isogenized
JU1522	O14	2008	t1	2008-09-08	HO1	isogenized
JU1523	O15	2008	t1	2008-09-08	HO1	isogenized
JU1524	O15	2008	t1	2008-09-08	HO1	isogenized
JU1526	O15	2008	t1	2008-09-08	HO1	isogenized
JU1527	O15	2008	t1	2008-09-08	HO1	isogenized
JU1530	O21	2008	t1	2008-09-08	HO4	isogenized
JU1531	O21	2008	t1	2008-09-08	HO4	isogenized
JU1532	O21	2008	t1	2008-09-08	HO4	isogenized
JU1534	O21	2008	t1	2008-09-08	HO4	isogenized
JU1535	O21	2008	t1	2008-09-08	HO4	isogenized
JU1536	O25	2008	t1	2008-09-08	HO1	isogenized
JU1537	O25	2008	t1	2008-09-08	HO1	isogenized
JU1538	O25	2008	t1	2008-09-08	HO1	isogenized
JU1539	O25	2008	t1	2008-09-08	HO1	isogenized
JU1540	O25	2008	t1	2008-09-08	HO1	isogenized
JU1541	O25	2008	t1	2008-09-08	HO1	isogenized
JU1543	O28	2008	t1	2008-09-08	HO5	isogenized
JU1544	O28	2008	t1	2008-09-08	HO5	isogenized
JU1545	O28	2008	t1	2008-09-08	HO5	isogenized
JU1547	O28	2008	t1	2008-09-08	HO5	isogenized
JU1548	O28	2008	t1	2008-09-08	HO5	isogenized
JU1549	O28	2008	t1	2008-09-08	HO5	isogenized
JU1550	O30	2008	t1	2008-09-08	HO1	isogenized
JU1552	O30	2008	t1	2008-09-08	HO1	isogenized
JU1553	O30	2008	t1	2008-09-08	HO1	isogenized
JU1554	O31	2008	t1	2008-09-08	HO1	isogenized
JU1555	O32	2008	t1	2008-09-08	HO1	isogenized
JU1557	O32	2008	t1	2008-09-08	HO1	isogenized
JU1558	O32	2008	t1	2008-09-08	HO1	isogenized
JU1559	O32	2008	t1	2008-09-08	HO1	isogenized
O79B1_1	O79	2008	t2	2008-10-06	HO7		substructure		adult		B = bottom of the apple (towards ground)
O79B2_3	O79	2008	t2	2008-10-06	HO1		substructure		adult		I = interior
O82B2	O82	2008	t2	2008-10-06	HO1		substructure				S = side
O82B3	O82	2008	t2	2008-10-06	HO1		substructure				T = top of the apple (opposite ground)
O82I1	O82	2008	t2	2008-10-06	HO1		substructure
O82S1	O82	2008	t2	2008-10-06	HO1		substructure
O83B2_1	O83	2008	t2	2008-10-06	HO1		substructure
O83I1	O83	2008	t2	2008-10-06	HO1		substructure
O83I2	O83	2008	t2	2008-10-06	HO7		substructure
O83T1_2	O83	2008	t2	2008-10-06	HO7		substructure
O84B1_1	O84	2008	t2	2008-10-06	HO7		substructure
O84B1_2	O84	2008	t2	2008-10-06	HO1		substructure
O84B1_3	O84	2008	t2	2008-10-06	HO1		substructure
O84B1_4	O84	2008	t2	2008-10-06	HO7		substructure
O84B2_1	O84	2008	t2	2008-10-06	HO1		substructure
O84B2_2	O84	2008	t2	2008-10-06	HO1		substructure
O84B2_4	O84	2008	t2	2008-10-06	HO1		substructure
O84B2_5	O84	2008	t2	2008-10-06	HO1		substructure
O84B2_6	O84	2008	t2	2008-10-06	HO1		substructure
O84B2_7	O84	2008	t2	2008-10-06	HO1		substructure
O84B2_8	O84	2008	t2	2008-10-06	HO1		substructure
O84B2_9	O84	2008	t2	2008-10-06	HO1		substructure
O84B2_10	O84	2008	t2	2008-10-06	HO1		substructure
O84I1_1	O84	2008	t2	2008-10-06	HO7		substructure
O84I1_2	O84	2008	t2	2008-10-06	HO7		substructure
O85S2_1	O85	2008	t2	2008-10-06	HO1		substructure
O86BL2	O86	2008	t2	2008-10-06	HO7		substructure
O86BL3	O86	2008	t2	2008-10-06	HO7		substructure
O86BL4	O86	2008	t2	2008-10-06	HO7		substructure
O87_1	O87	2008	t2	2008-10-06	HO7		substructure		L3?
O87_2	O87	2008	t2	2008-10-06	HO7		substructure		adult
O87_4	O87	2008	t2	2008-10-06	HO1		substructure		adult
O87_5	O87	2008	t2	2008-10-06	HO1		substructure		adult
O87_6	O87	2008	t2	2008-10-06	HO7		substructure		adult
O87_7	O87	2008	t2	2008-10-06	HO1		substructure		adult
O87_9	O87	2008	t2	2008-10-06	HO7		substructure		adult
O87_10	O87	2008	t2	2008-10-06	HO7		substructure		adult
O87_11	O87	2008	t2	2008-10-06	HO7		substructure		L2 or dauer (L4 on next day)
O87_12	O87	2008	t2	2008-10-06	HO7		substructure		L2 or dauer (L4 on next day)
O87_13	O87	2008	t2	2008-10-06	HO7		substructure		L1
O87_14	O87	2008	t2	2008-10-06	HO7		substructure		L2 or dauer (L4 on next day)
O87_15	O87	2008	t2	2008-10-06	HO7		substructure		L2 or dauer (L4 on next day)
O87_17	O87	2008	t2	2008-10-06	HO7		substructure		L1
O95T2	O95	2008	t2	2008-10-06	HO1		substructure
O106R2_1	O106	2008	t3	2008-10-13	HO1		substructure
O108B1	O108	2008	t3	2008-10-13	HO1		substructure
O108U1	O108	2008	t3	2008-10-13	HO1		substructure
O110BA1	O110	2008	t3	2008-10-13	HO2		substructure
O110BA2	O110	2008	t3	2008-10-13	HO2		substructure
O110BA6	O110	2008	t3	2008-10-13	HO2		substructure
O110BA7	O110	2008	t3	2008-10-13	HO2		substructure
O110BO2	O110	2008	t3	2008-10-13	HO2		substructure
O110BO3	O110	2008	t3	2008-10-13	HO2		substructure
O110BO4	O110	2008	t3	2008-10-13	HO2		substructure
O110BO5	O110	2008	t3	2008-10-13	HO2		substructure
O110BO6	O110	2008	t3	2008-10-13	HO2		substructure
O110BO7	O110	2008	t3	2008-10-13	HO2		substructure
O110BO9	O110	2008	t3	2008-10-13	HO2		substructure
O110BO10	O110	2008	t3	2008-10-13	HO2		substructure
O110TA1	O110	2008	t3	2008-10-13	HO2		substructure
O110TA2	O110	2008	t3	2008-10-13	HO2		substructure
O110TO2	O110	2008	t3	2008-10-13	HO2		substructure
O110TO3	O110	2008	t3	2008-10-13	HO2		substructure
O110TO4	O110	2008	t3	2008-10-13	HO2		substructure
O110TO5	O110	2008	t3	2008-10-13	HO2		substructure
O110U1	O110	2008	t3	2008-10-13	HO2		substructure
O110U2	O110	2008	t3	2008-10-13	HO2		substructure
O111B1_2	O111	2008	t3	2008-10-13	HO1		substructure
O111B1_3	O111	2008	t3	2008-10-13	HO1		substructure
O111B1_4	O111	2008	t3	2008-10-13	HO1		substructure
O111B1_5	O111	2008	t3	2008-10-13	HO1		substructure
O111B1_7	O111	2008	t3	2008-10-13	HO1		substructure
O111B2_1	O111	2008	t3	2008-10-13	HO1		substructure
O111B2_2	O111	2008	t3	2008-10-13	HO1		substructure
O111B2_3	O111	2008	t3	2008-10-13	HO1		substructure
O111S1	O111	2008	t3	2008-10-13	HO1		substructure
O111S2	O111	2008	t3	2008-10-13	HO1		substructure
O111SO2	O111	2008	t3	2008-10-13	HO1		substructure
O111SO3	O111	2008	t3	2008-10-13	HO1		substructure
O111SO4	O111	2008	t3	2008-10-13	HO1		substructure
O111SO5	O111	2008	t3	2008-10-13	HO1		substructure
O111T1	O111	2008	t3	2008-10-13	HO1		substructure
O111T2	O111	2008	t3	2008-10-13	HO1		substructure
O111T3	O111	2008	t3	2008-10-13	HO1		substructure
O111T4	O111	2008	t3	2008-10-13	HO1		substructure
O111T5	O111	2008	t3	2008-10-13	HO1		substructure
O111T6	O111	2008	t3	2008-10-13	HO1		substructure
O111T7	O111	2008	t3	2008-10-13	HO1		substructure
O111T8	O111	2008	t3	2008-10-13	HO1		substructure
O111T9	O111	2008	t3	2008-10-13	HO1		substructure
O111T10	O111	2008	t3	2008-10-13	HO1		substructure
O111U1	O111	2008	t3	2008-10-13	HO1		substructure
O111U2	O111	2008	t3	2008-10-13	HO1		substructure
O111U3	O111	2008	t3	2008-10-13	HO1		substructure
O111U4	O111	2008	t3	2008-10-13	HO1		substructure
O111U5	O111	2008	t3	2008-10-13	HO1		substructure
O111U6	O111	2008	t3	2008-10-13	HO1		substructure
O111U7	O111	2008	t3	2008-10-13	HO1		substructure
O112B1_1	O112	2008	t3	2008-10-13	HO1		substructure
O112B1_2	O112	2008	t3	2008-10-13	HO1		substructure
O112B1_3	O112	2008	t3	2008-10-13	HO1		substructure
O112B1_4	O112	2008	t3	2008-10-13	HO1		substructure
O112I1	O112	2008	t3	2008-10-13	HO1		substructure
O112I2	O112	2008	t3	2008-10-13	HO1		substructure
O112S2_1	O112	2008	t3	2008-10-13	HO1		substructure
O112SO1	O112	2008	t3	2008-10-13	HO1		substructure
O112SO2	O112	2008	t3	2008-10-13	HO1		substructure
O112SO3	O112	2008	t3	2008-10-13	HO1		substructure
O112SO4	O112	2008	t3	2008-10-13	HO1		substructure
O113B2	O113	2008	t3	2008-10-13	HO4		substructure		L4
O113B3	O113	2008	t3	2008-10-13	HO4		substructure		L4
O113B5	O113	2008	t3	2008-10-13	HO4		substructure		L2d
O113B6	O113	2008	t3	2008-10-13	HO4		substructure		L2d
O113I1	O113	2008	t3	2008-10-13	HO4		substructure		L4
O113I3	O113	2008	t3	2008-10-13	HO4		substructure		L3
O113I4	O113	2008	t3	2008-10-13	HO4		substructure		L1
O113S2_1	O113	2008	t3	2008-10-13	HO4		substructure		L2d
O113S2_2	O113	2008	t3	2008-10-13	HO4		substructure		L2d
O113T1	O113	2008	t3	2008-10-13	HO1		substructure		adult
O113T2	O113	2008	t3	2008-10-13	HO4		substructure		L4
O113T3	O113	2008	t3	2008-10-13	HO4		substructure		L2d
O113T7	O113	2008	t3	2008-10-13	HO4		substructure		L2d
O114I1	O114	2008	t3	2008-10-13	HO1		substructure
O114T1	O114	2008	t3	2008-10-13	HO1		substructure
O122B1	O122	2008	t3	2008-10-13	HO2		substructure
O122S1	O122	2008	t3	2008-10-13	HO2		substructure
O122U1	O122	2008	t3	2008-10-13	HO1		substructure
O125B2_1	O125	2008	t3	2008-10-13	HO1		substructure
O125I1	O125	2008	t3	2008-10-13	HO1		substructure
O125S1	O125	2008	t3	2008-10-13	HO1		substructure
O125S2	O125	2008	t3	2008-10-13	HO1		substructure
O125S3	O125	2008	t3	2008-10-13	HO1		substructure
O132_1	O132	2008	t4	2008-10-23	HO1
O132_2	O132	2008	t4	2008-10-23	HO1
O132_5	O132	2008	t4	2008-10-23	HO1
O134_1	O134	2008	t4	2008-10-23	HO1
O134_2	O134	2008	t4	2008-10-23	HO1
O134_3	O134	2008	t4	2008-10-23	HO1
O134_5	O134	2008	t4	2008-10-23	HO1
O134_6	O134	2008	t4	2008-10-23	HO1
O134_11	O134	2008	t4	2008-10-23	HO1
O134_12	O134	2008	t4	2008-10-23	HO1
O134_13	O134	2008	t4	2008-10-23	HO1
O134_14	O134	2008	t4	2008-10-23	HO1
O134_15	O134	2008	t4	2008-10-23	HO1
O134_16	O134	2008	t4	2008-10-23	HO1
O134_17	O134	2008	t4	2008-10-23	HO1
O134_18	O134	2008	t4	2008-10-23	HO1
O134_19	O134	2008	t4	2008-10-23	HO1
O134_20	O134	2008	t4	2008-10-23	HO1
O135_1	O135	2008	t4	2008-10-23	HO1
O136_1	O136	2008	t4	2008-10-23	HO1-2
O136_2	O136	2008	t4	2008-10-23	HO1-2
O136_3	O136	2008	t4	2008-10-23	HO7
O139_1	O139	2008	t4	2008-10-23	HO1
O140_2	O140	2008	t4	2008-10-23	HO1
O140_3	O140	2008	t4	2008-10-23	HO1
O140_4	O140	2008	t4	2008-10-23	HO1
O140_5	O140	2008	t4	2008-10-23	HO1
O140_6	O140	2008	t4	2008-10-23	HO1
O140_8	O140	2008	t4	2008-10-23	HO1
O140_9	O140	2008	t4	2008-10-23	HO1
O140_10	O140	2008	t4	2008-10-23	HO1
O140_11	O140	2008	t4	2008-10-23	HO1
O142_2	O142	2008	t4	2008-10-23	HO1
O142_3	O142	2008	t4	2008-10-23	HO1
O143_1	O142	2008	t4	2008-10-23	HO1
O143_2	O143	2008	t4	2008-10-23	HO1
O143_3	O143	2008	t4	2008-10-23	HO1
O143_4	O143	2008	t4	2008-10-23	HO1
O143_5	O143	2008	t4	2008-10-23	HO1
O143_6	O143	2008	t4	2008-10-23	HO1
O143_7	O143	2008	t4	2008-10-23	HO1
O143_8	O143	2008	t4	2008-10-23	HO1
O143_9	O143	2008	t4	2008-10-23	HO1
O143_12	O143	2008	t4	2008-10-23	HO1
O143_13	O143	2008	t4	2008-10-23	HO1
O143_14	O143	2008	t4	2008-10-23	HO1-1 (?)
O143_15	O143	2008	t4	2008-10-23	HO1
O143_16	O143	2008	t4	2008-10-23	HO1
O144_1	O144	2008	t4	2008-10-23	HO4
O144_2	O144	2008	t4	2008-10-23	HO1
O144_3	O144	2008	t4	2008-10-23	HO1
O145_1	O145	2008	t4	2008-10-23	HO1-1
O145_2	O145	2008	t4	2008-10-23	HO1-1
O145_3	O145	2008	t4	2008-10-23	HO1
O145_4	O145	2008	t4	2008-10-23	HO1
O145_5	O145	2008	t4	2008-10-23	HO1
O145_6	O145	2008	t4	2008-10-23	HO1
O145_7	O145	2008	t4	2008-10-23	HO1-1
O145_8	O145	2008	t4	2008-10-23	HO1
O145_9	O145	2008	t4	2008-10-23	HO1-1
O145_10	O145	2008	t4	2008-10-23	HO1-1
O146_1	O146	2008	t4	2008-10-23	HO6
O146_2	O146	2008	t4	2008-10-23	HO1
O150_1	O150	2008	t4	2008-10-23	HO1
O150_2	O150	2008	t4	2008-10-23	HO1
O150_5	O150	2008	t4	2008-10-23	HO1
O150_7	O150	2008	t4	2008-10-23	HO1
O150_8	O150	2008	t4	2008-10-23	HO1
O150_9	O150	2008	t4	2008-10-23	HO1
O150_10	O150	2008	t4	2008-10-23	HO1
O151_1	O151	2008	t4	2008-10-23	HO1
O151_2	O151	2008	t4	2008-10-23	HO1
O151_3	O151	2008	t4	2008-10-23	HO1
O151_4	O151	2008	t4	2008-10-23	HO1
O151_5	O151	2008	t4	2008-10-23	HO1
O151_7	O151	2008	t4	2008-10-23	HO1
O151_8	O151	2008	t4	2008-10-23	HO1
O151_9	O151	2008	t4	2008-10-23	HO1
O151_10	O151	2008	t4	2008-10-23	HO1
O250b1	O250b	2009	t5	2009-09-21	HO1-1
O250b2	O250b	2009	t5	2009-09-21	HO1
O270_1	O270	2009	t6	2009-10-07	HO1
O270_2	O270	2009	t6	2009-10-07	HO1
O270_4	O270	2009	t6	2009-10-07	HO1
O270_5	O270	2009	t6	2009-10-07	HO1
O270_6	O270	2009	t6	2009-10-07	HO1
O270_7	O270	2009	t6	2009-10-07	HO1
O270_8	O270	2009	t6	2009-10-07	HO1
O270_10	O270	2009	t6	2009-10-07	HO1
O270_12	O270	2009	t6	2009-10-07	HO1
O307_1	O307	2009	t6	2009-10-07	HO1
O307_2	O307	2009	t6	2009-10-07	HO1
O307_3	O307	2009	t6	2009-10-07	HO1
O307_5	O307	2009	t6	2009-10-07	HO1
O307_6	O307	2009	t6	2009-10-07	HO1
O307_7	O307	2009	t6	2009-10-07	HO1
O307_8	O307	2009	t6	2009-10-07	HO1
O307_10	O307	2009	t6	2009-10-07	HO1
O307_11	O307	2009	t6	2009-10-07	HO1
O307_12	O307	2009	t6	2009-10-07	HO1
O507_1	O507	2009	t7	2009-10-20	HO1
O508_1	O508	2009	t7	2009-10-20	HO1
O513_2	O513	2009	t7	2009-10-20	HO1
O513_5	O513	2009	t7	2009-10-20	HO1
O513_6	O513	2009	t7	2009-10-20	HO1
O513_7	O513	2009	t7	2009-10-20	HO1
O513_9	O513	2009	t7	2009-10-20	HO1
O513_10	O513	2009	t7	2009-10-20	HO1
O513_11	O513	2009	t7	2009-10-20	HO1
O513_12	O513	2009	t7	2009-10-20	HO1
O513_13	O513	2009	t7	2009-10-20	HO1
O529_1	O529	2009	t8	2009-11-05	HO1
O529_2	O529	2009	t8	2009-11-05	HO1
O529_3	O529	2009	t8	2009-11-05	HO1
O529_4	O529	2009	t8	2009-11-05	HO1
O534_1	O534	2009	t8	2009-11-05	HO1
O534_2	O534	2009	t8	2009-11-05	HO1
O534_3	O534	2009	t8	2009-11-05	HO1
O534_4	O534	2009	t8	2009-11-05	HO1
O534_5	O534	2009	t8	2009-11-05	HO1
O534_6	O534	2009	t8	2009-11-05	HO1
O534_7	O534	2009	t8	2009-11-05	HO1
O534_8	O534	2009	t8	2009-11-05	HO1
O534_9	O534	2009	t8	2009-11-05	HO1
O534_10	O534	2009	t8	2009-11-05	HO1
O535_1	O535	2009	t8	2009-11-05	HO1
O535_2	O535	2009	t8	2009-11-05	HO1
O535_3	O535	2009	t8	2009-11-05	HO1
O535_4	O535	2009	t8	2009-11-05	HO1
O535_5	O535	2009	t8	2009-11-05	HO1
O535_6	O535	2009	t8	2009-11-05	HO1
O535_7	O535	2009	t8	2009-11-05	HO1
O535_8	O535	2009	t8	2009-11-05	HO1
O535_9	O535	2009	t8	2009-11-05	HO1
O535_10	O535	2009	t8	2009-11-05	HO1
O542_1	O542	2009	t8	2009-11-05	HO1
O542_2	O542	2009	t8	2009-11-05	HO1
O542_3	O542	2009	t8	2009-11-05	HO1
O542_5	O542	2009	t8	2009-11-05	HO1
O542_6	O542	2009	t8	2009-11-05	HO1
O543_1	O543	2009	t8	2009-11-05	HO1
O545_2	O545	2009	t8	2009-11-05	HO1
O545_3	O545	2009	t8	2009-11-05	HO1
O545_4	O545	2009	t8	2009-11-05	HO1
O545_5	O545	2009	t8	2009-11-05	HO1
O545_7	O545	2009	t8	2009-11-05	HO1
O545_8	O545	2009	t8	2009-11-05	HO1
O545_9	O545	2009	t8	2009-11-05	HO1
O545_10	O545	2009	t8	2009-11-05	HO1
O545_11	O545	2009	t8	2009-11-05	HO1
O545_12	O545	2009	t8	2009-11-05	HO1
O560_1	O560	2009	t9	2009-12-08	HO1
O560_4	O560	2009	t9	2009-12-08	HO1
O560_5	O560	2009	t9	2009-12-08	HO1
O568_1	O568	2009	t9	2009-12-08	HO1
O568_3	O568	2009	t9	2009-12-08	HO1
O568_4	O568	2009	t9	2009-12-08	HO1
O568_5	O568	2009	t9	2009-12-08	HO1
O568_6	O568	2009	t9	2009-12-08	HO1
O568_7	O568	2009	t9	2009-12-08	HO1
O568_8	O568	2009	t9	2009-12-08	HO1
O568_9	O568	2009	t9	2009-12-08	HO1
O568_11	O568	2009	t9	2009-12-08	HO1
O568_12	O568	2009	t9	2009-12-08	HO1
O571_1	O571	2009	t9	2009-12-08	HO1
O573_1	O573	2009	t9	2009-12-08	HO1
O573_2	O573	2009	t9	2009-12-08	HO1
O573_3	O573	2009	t9	2009-12-08	HO1
O573_4	O573	2009	t9	2009-12-08	HO1
O573_7	O573	2009	t9	2009-12-08	HO1
O573_8	O573	2009	t9	2009-12-08	HO1
O573_9	O573	2009	t9	2009-12-08	HO1
O573_11	O573	2009	t9	2009-12-08	HO1
O573_12	O573	2009	t9	2009-12-08	HO1
O573_13	O573	2009	t9	2009-12-08	HO1
O574_1	O574	2009	t9	2009-12-08	HO1
O575_1	O575	2009	t9	2009-12-08	HO1
O575_2	O575	2009	t9	2009-12-08	HO1
O575_3	O575	2009	t9	2009-12-08	HO1
O575_4	O575	2009	t9	2009-12-08	HO1
O575_5	O575	2009	t9	2009-12-08	HO1
O575_7	O575	2009	t9	2009-12-08	HO1
O575_8	O575	2009	t9	2009-12-08	HO1
O575_10	O575	2009	t9	2009-12-08	HO1
O575_12	O575	2009	t9	2009-12-08	HO1
O575_13	O575	2009	t9	2009-12-08	HO1
O578_2	O578	2009	t9	2009-12-08	HO1
O578_4	O578	2009	t9	2009-12-08	HO1
O578_5	O578	2009	t9	2009-12-08	HO1
O578_8	O578	2009	t9	2009-12-08	HO1
O578_9	O578	2009	t9	2009-12-08	HO1
O578_10	O578	2009	t9	2009-12-08	HO1
O578_11	O578	2009	t9	2009-12-08	HO1
O578_12	O578	2009	t9	2009-12-08	HO1
O578_13	O578	2009	t9	2009-12-08	HO1
O578_14	O578	2009	t9	2009-12-08	HO1
O678_1	O678	2010	t10	2010-10-11	HO4
O678_2	O678	2010	t10	2010-10-11	HO1
O678_3	O678	2010	t10	2010-10-11	HO1
O678_4	O678	2010	t10	2010-10-11	HO1
O678_5	O678	2010	t10	2010-10-11	HO1
O678_6	O678	2010	t10	2010-10-11	HO1
O678_7	O678	2010	t10	2010-10-11	HO1
O678_8	O678	2010	t10	2010-10-11	HO1
O678_9	O678	2010	t10	2010-10-11	HO1
O678_11	O678	2010	t10	2010-10-11	HO1
O679_10	O679	2010	t10	2010-10-11	HO1
O679_11	O679	2010	t10	2010-10-11	HO1
O680_7	O680	2010	t10	2010-10-11	HO1
O695_1	O695	2010	t10	2010-10-11	HO8
O695_2	O695	2010	t10	2010-10-11	HO8
O695_4	O695	2010	t10	2010-10-11	HO8
O695_5	O695	2010	t10	2010-10-11	HO8
O695_7	O695	2010	t10	2010-10-11	HO8
O695_8	O695	2010	t10	2010-10-11	HO8
O695_9	O695	2010	t10	2010-10-11	HO8
O695_10	O695	2010	t10	2010-10-11	HO8
O695_12	O695	2010	t10	2010-10-11	HO8
O695_15	O695	2010	t10	2010-10-11	HO8
O721_1	O721	2010	t11	2010-11-08	HO1
O721_2	O721	2010	t11	2010-11-08	HO4
O721_3	O721	2010	t11	2010-11-08	HO5
O721_4	O721	2010	t11	2010-11-08	HO1
O722_1	O722	2010	t11	2010-11-08	HO1
O723_1	O723	2010	t11	2010-11-08	HO5
O723_2	O723	2010	t11	2010-11-08	HO4
O723_3	O723	2010	t11	2010-11-08	HO5
O723_5	O723	2010	t11	2010-11-08	HO5
O723_7	O723	2010	t11	2010-11-08	HO4
O723_9	O723	2010	t11	2010-11-08	HO5
O723_10	O723	2010	t11	2010-11-08	HO4
O737_1	O737	2010	t11	2010-11-08	HO1
O737_2	O737	2010	t11	2010-11-08	HO1
O737_3	O737	2010	t11	2010-11-08	HO1
O737_4	O737	2010	t11	2010-11-08	HO1
O737_5	O737	2010	t11	2010-11-08	HO1
O737_6	O737	2010	t11	2010-11-08	HO1
O737_7	O737	2010	t11	2010-11-08	HO1
O737_8	O737	2010	t11	2010-11-08	HO1
O737_9	O737	2010	t11	2010-11-08	HO1
O737_11	O737	2010	t11	2010-11-08	HO1
O738_1	O738	2010	t11	2010-11-08	HO1
O738_2	O738	2010	t11	2010-11-08	HO1	1
O738_4	O738	2010	t11	2010-11-08	HO1
O738_6	O738	2010	t11	2010-11-08	HO1
O738_7	O738	2010	t11	2010-11-08	HO1
O738_9	O738	2010	t11	2010-11-08	HO1
O738_11	O738	2010	t11	2010-11-08	HO1
O738_12	O738	2010	t11	2010-11-08	HO1
O738_13	O738	2010	t11	2010-11-08	HO1
O738_14	O738	2010	t11	2010-11-08	HO1
O745_1	O745	2010	t11	2010-11-08	HO1
O748_1	O748	2010	t11	2010-11-08	HO9
O748_2	O748	2010	t11	2010-11-08	HO9
O748_3	O748	2010	t11	2010-11-08	HO9
O748_4	O748	2010	t11	2010-11-08	HO9
O748_6	O748	2010	t11	2010-11-08	HO9
O748_7	O748	2010	t11	2010-11-08	HO9
O748_8	O748	2010	t11	2010-11-08	HO9
O748_9	O748	2010	t11	2010-11-08	HO9
O748_10	O748	2010	t11	2010-11-08	HO9
O748_12	O748	2010	t11	2010-11-08	HO9
O749_2	O749	2010	t12	2010-12-06	HO4
O749_5	O749	2010	t12	2010-12-06	HO4
O749_6	O749	2010	t12	2010-12-06	HO4
O749_7	O749	2010	t12	2010-12-06	HO4
O749_8	O749	2010	t12	2010-12-06	HO4
O749_10	O749	2010	t12	2010-12-06	HO4
O749_11	O749	2010	t12	2010-12-06	HO4
O749_12	O749	2010	t12	2010-12-06	HO4
O749_13	O749	2010	t12	2010-12-06	HO4
O749_14	O749	2010	t12	2010-12-06	HO4
O750_1	O750	2010	t12	2010-12-06	HO1
O818_1	O818	2011	t13	2011-10-10	HO1
O818_2	O818	2011	t13	2011-10-10	HO1
O818_3	O818	2011	t13	2011-10-10	HO1
O818_5	O818	2011	t13	2011-10-10	HO1
O818_6	O818	2011	t13	2011-10-10	HO1
O818_7	O818	2011	t13	2011-10-10	HO1
O818_8	O818	2011	t13	2011-10-10	HO1
O818_9	O818	2011	t13	2011-10-10	HO1
O818_11	O818	2011	t13	2011-10-10	HO1
O818_13	O818	2011	t13	2011-10-10	HO1
O821_1	O821	2011	t13	2011-10-10	HO1
O821_2	O821	2011	t13	2011-10-10	HO1
O821_3	O821	2011	t13	2011-10-10	HO1
O821_4	O821	2011	t13	2011-10-10	HO1
O821_5	O821	2011	t13	2011-10-10	HO1
O821_6	O821	2011	t13	2011-10-10	HO1
O821_9	O821	2011	t13	2011-10-10	HO1
O821_10	O821	2011	t13	2011-10-10	HO1
O831_1	O831	2011	t14	2011-11-11	HO2
O831_2	O831	2011	t14	2011-11-11	HO2
O831_3	O831	2011	t14	2011-11-11	HO2
O831_4	O831	2011	t14	2011-11-11	HO2
O831_5	O831	2011	t14	2011-11-11	HO2
O831_7	O831	2011	t14	2011-11-11	HO2
O831_8	O831	2011	t14	2011-11-11	HO2
O831_9	O831	2011	t14	2011-11-11	HO2
O831_10	O831	2011	t14	2011-11-11	HO2
O831_11	O831	2011	t14	2011-11-11	HO2
O831bis_1	O831b	2011	t14	2011-11-11	HO2	slug, sampled independently but on O831 = counted for one sample
O831bis_2	O831b	2011	t14	2011-11-11	HO2
O831bis_3	O831b	2011	t14	2011-11-11	HO2
O831bis_4	O831b	2011	t14	2011-11-11	HO2
O831bis_5	O831b	2011	t14	2011-11-11	HO2
O839_1	O839	2011	t14	2011-11-11	HO1
O839_2	O839	2011	t14	2011-11-11	HO1
O839_3	O839	2011	t14	2011-11-11	HO1
O839_4	O839	2011	t14	2011-11-11	HO1
O839_5	O839	2011	t14	2011-11-11	HO1
O839_6	O839	2011	t14	2011-11-11	HO1
O839_7	O839	2011	t14	2011-11-11	HO1
O839_8	O839	2011	t14	2011-11-11	HO1
O839_9	O839	2011	t14	2011-11-11	HO1
O839_10	O839	2011	t14	2011-11-11	HO1
O841_1	O841	2011	t14	2011-11-11	HO1
O841_2	O841	2011	t14	2011-11-11	HO1
O841_3	O841	2011	t14	2011-11-11	HO1
O841_5	O841	2011	t14	2011-11-11	HO1
O841_6	O841	2011	t14	2011-11-11	HO1
O841_10	O841	2011	t14	2011-11-11	HO1
O841_11	O841	2011	t14	2011-11-11	HO1
O841_19	O841	2011	t14	2011-11-11	HO1
O841_20	O841	2011	t14	2011-11-11	HO1
O842_2	O842	2011	t14	2011-11-11	HO1
O842_3	O842	2011	t14	2011-11-11	HO1
O842_4	O842	2011	t14	2011-11-11	HO1
O842_5	O842	2011	t14	2011-11-11	HO1
O842_6	O842	2011	t14	2011-11-11	HO1
O842_7	O842	2011	t14	2011-11-11	HO1
O842_8	O842	2011	t14	2011-11-11	HO1
O842_9	O842	2011	t14	2011-11-11	HO1
O842_10	O842	2011	t14	2011-11-11	HO1
O842_11	O842	2011	t14	2011-11-11	HO1
O843_1	O843	2011	t14	2011-11-11	HO1
O843_2	O843	2011	t14	2011-11-11	HO1
O843_3	O843	2011	t14	2011-11-11	HO1
O843_4	O843	2011	t14	2011-11-11	HO1
O843_5	O843	2011	t14	2011-11-11	HO1
O843_6	O843	2011	t14	2011-11-11	HO1
O843_7	O843	2011	t14	2011-11-11	HO1
O843_8	O843	2011	t14	2011-11-11	HO1
O843_9	O843	2011	t14	2011-11-11	HO1
O843_10	O843	2011	t14	2011-11-11	HO1
O843ann_1	O843ann	2011	t14	2011-11-11	HO1	annelid witHO sample
O843ann_2	O843ann	2011	t14	2011-11-11	HO1
O843ann_3	O843ann	2011	t14	2011-11-11	HO1
O843ann_4	O843ann	2011	t14	2011-11-11	HO1
O843ann_5	O843ann	2011	t14	2011-11-11	HO1
O843ann_6	O843ann	2011	t14	2011-11-11	HO1
O843ann_7	O843ann	2011	t14	2011-11-11	HO1
O843ann_8	O843ann	2011	t14	2011-11-11	HO1
O849_1	O849	2011	t14	2011-11-11	HO10
O849_3	O849	2011	t14	2011-11-11	HO10
O849_4	O849	2011	t14	2011-11-11	HO10
O849_5	O849	2011	t14	2011-11-11	HO10
O849_6	O849	2011	t14	2011-11-11	HO10
O849_7	O849	2011	t14	2011-11-11	HO10
O849_9	O849	2011	t14	2011-11-11	HO10
O849_10	O849	2011	t14	2011-11-11	HO10
O849_11	O849	2011	t14	2011-11-11	HO10
O849_12	O849	2011	t14	2011-11-11	HO10
O1114_8	O1114	2013	t15	2013-10-29	HO1
O1115_1	O1115	2013	t15	2013-10-29	HO4
O1124_8	O1124	2013	t15	2013-10-29	HO1
O1124_9	O1124	2013	t15	2013-10-29	HO1
O1124_12	O1124	2013	t15	2013-10-29	HO1
O1124_23	O1124	2013	t15	2013-10-29	HO1
O1125_11	O1125	2013	t15	2013-10-29	HO1
O1126_8	O1126	2013	t15	2013-10-29	HO11
O1126_11	O1126	2013	t15	2013-10-29	HO11
O1143_1	O1143	2013	t16	2013-11-13	HO12
O1143_2	O1143	2013	t16	2013-11-13	HO12
O1143_3	O1143	2013	t16	2013-11-13	HO12
O1143_4	O1143	2013	t16	2013-11-13	HO12
O1143_6	O1143	2013	t16	2013-11-13	HO12
O1143_8	O1143	2013	t16	2013-11-13	HO12
O1143_9	O1143	2013	t16	2013-11-13	HO12
O1143_10	O1143	2013	t16	2013-11-13	HO12
O1154_1	O1154	2013	t16	2013-11-13	HO1
O1154_2	O1154	2013	t16	2013-11-13	HO1
O1154_3	O1154	2013	t16	2013-11-13	HO1
O1154_5	O1154	2013	t16	2013-11-13	HO1
O1154_8	O1154	2013	t16	2013-11-13	HO1
O1154_9	O1154	2013	t16	2013-11-13	HO1
O1154_10	O1154	2013	t16	2013-11-13	HO1
O1154_11	O1154	2013	t16	2013-11-13	HO1
O1154_13	O1154	2013	t16	2013-11-13	HO1
O1156_6	O1156	2013	t16	2013-11-13	HO1
O1173_2	O1173	2014	t17	2014-10-20	HO4
O1175_2	O1175	2014	t17	2014-10-20	HO1
O1178_1	O1178	2014	t17	2014-10-20	HO1
O1181_1	O1181	2014	t17	2014-10-20	HO1
O1182_1	O1182	2014	t17	2014-10-20	HO1
O1183_5	O1183	2014	t17	2014-10-20	HO13
O1186_1	O1186	2014	t17	2014-10-20	HO13
O1187_11	O1187	2014	t17	2014-10-20	HO1
O1188_5	O1188	2014	t17	2014-10-20	HO1
O1192_1	O1192	2014	t17	2014-10-20	HO7
O1194_11	O1194	2014	t17	2014-10-20	HO7
O1195_1	O1195	2014	t17	2014-10-20	HO4

## Sheet: samples
Apple	Year	Timepoint	Date	Haplotypes	HO1	HO2	HO3	HO4	HO5	HO6	HO7	HO8	HO9	HO10	HO11	HO12	HO13
O11	2008	t1	2008-09-08	HO1 HO2	3	1
O13	2008	t1	2009-09-08	HO1 HO3	5		1
O14	2008	t1	2009-09-08	HO1	1
O15	2008	t1	2009-09-08	HO1	4
O21	2008	t1	2009-09-08	HO4				5
O25	2008	t1	2009-09-08	HO1	6
O28	2008	t1	2009-09-08	HO5					6
O30	2008	t1	2009-09-08	HO1	3
O31	2008	t1	2009-09-08	HO1	1
O32	2008	t1	2009-09-08	HO1	4
O79	2008	t2	2008-10-06	HO1 HO7	1						1
O82	2008	t2	2008-10-06	HO1	4
O83	2008	t2	2008-10-06	HO1 HO7	2						2
O84	2008	t2	2008-10-06	HO1 HO7	11						4
O85	2008	t2	2008-10-06	HO1	1
O86	2008	t2	2008-10-06	HO7							3
O87	2008	t2	2008-10-06	HO1 HO7	3						11
O95	2008	t2	2008-10-06	HO1	1
O106	2008	t3	2008-10-14	HO1	1
O108	2008	t3	2008-10-14	HO1	2
O110	2008	t3	2008-10-14	HO2		20
O111	2008	t3	2008-10-14	HO1	31
O112	2008	t3	2008-10-14	HO1	11
O113	2008	t3	2008-10-14	HO1 HO4	1			12
O114	2008	t3	2008-10-14	HO1	2
O122	2008	t3	2008-10-14	HO1 HO2	1	2
O125	2008	t3	2008-10-14	HO1	5
O132	2008	t4	2008-10-23	HO1	3
O134	2008	t4	2008-10-23	HO1	15
O135	2008	t4	2008-10-23	HO1	1
O136	2008	t4	2008-10-23	HO1 HO7	2						1
O139	2008	t4	2008-10-23	HO1	1
O140	2008	t4	2008-10-23	HO1	9
O142	2008	t4	2008-10-23	HO1	2
O143	2008	t4	2008-10-23	HO1	14
O144	2008	t4	2008-10-23	HO1 HO4	2			1
O145	2008	t4	2008-10-23	HO1	10
O146	2008	t4	2008-10-23	HO1HO6	1					1
O150	2008	t4	2008-10-23	HO1	7
O151	2008	t4	2008-10-23	HO1	9
O250b	2009	t5	2009-09-21	HO1	2
O270	2009	t6	2009-10-07	HO1	9
O307	2009	t6	2009-10-07	HO1	10
O507	2009	t7	2009-10-20	HO1	1
O508	2009	t7	2009-10-20	HO1	1
O513	2009	t7	2009-10-20	HO1	9
O529	2009	t8	2009-11-05	HO1	4
O534	2009	t8	2009-11-05	HO1	10
O535	2009	t8	2009-11-05	HO1	10
O542	2009	t8	2009-11-05	HO1	5
O543	2009	t8	2009-11-05	HO1	1
O545	2009	t8	2009-11-05	HO1	10
O560	2009	t9	2009-12-08	HO1	3
O568	2009	t9	2009-12-08	HO1	10
O571	2009	t9	2009-12-08	HO1	1
O573	2009	t9	2009-12-08	HO1	10
O574	2009	t9	2009-12-08	HO1	1
O575	2009	t9	2009-12-08	HO1	10
O578	2009	t9	2009-12-08	HO1	10
O678	2010	t10	2010-10-11	HO1HO4	9			1
O679	2010	t10	2010-10-11	HO1	2
O680	2010	t10	2010-10-11	HO1	1
O695	2010	t10	2010-10-11	HO8								10
O721	2010	t11	2010-11-08	HO1HO4HO5	2			1	1
O722	2010	t11	2010-11-08	HO1	1
O723	2010	t11	2010-11-08	HO4HO5				3	4
O737	2010	t11	2010-11-08	HO1	10
O738	2010	t11	2010-11-08	HO1	10
O745	2010	t11	2010-11-08	HO1	1
O748	2010	t11	2010-11-08	HO9									10
O749	2010	t12	2010-12-06	HO4				10
O750	2010	t12	2010-12-06	HO1	1
O818	2011	t13	2011-10-10	HO1	10
O821	2011	t13	2011-10-10	HO1	8
O831	2011	t14	2011-11-11	HO2		15
O839	2011	t14	2011-11-11	HO1	10
O841	2011	t14	2011-11-11	HO1	9
O842	2011	t14	2011-11-11	HO1	10
O843	2011	t14	2011-11-11	HO1	18
O849	2011	t14	2011-11-11	HO10										10
O1114	2013	t15	2013-10-29	HO1	1
O1115	2013	t15	2013-10-29	HO4				1
O1124	2013	t15	2013-10-29	HO1	4
O1125	2013	t15	2013-10-29	HO1	1
O1126	2013	t15	2013-10-29	HO11											2
O1143	2013	t16	2013-11-13	HO12												8
O1154	2013	t16	2013-11-13	HO1	9
O1156	2013	t16	2013-11-13	HO1	1
O1173	2014	t17	2014-10-20	HO4				1
O1175	2014	t17	2014-10-20	HO1	1
O1178	2014	t17	2014-10-20	HO1	1
O1181	2014	t17	2014-10-20	HO1	1
O1182	2014	t17	2014-10-20	HO1	1
O1183	2014	t17	2014-10-20	HO13													1
O1186	2014	t17	2014-10-20	HO13													1
O1187	2014	t17	2014-10-20	HO1	1
O1188	2014	t17	2014-10-20	HO1	1
O1192	2014	t17	2014-10-20	HO7							1
O1194	2014	t17	2014-10-20	HO7							1
O1195	2014	t17	2014-10-20	HO4				1
					421	38	1	36	11	1	24	10	10	10	2	8	2	574
				t2t3	77	22	0	12	0	0	21	0	0	0	0	0	0	132
				w/o t2t3	344	16	1	24	11	1	3	10	10	10	2	8	2	442
	individuals	samples	% samples	samples of sampling scheme 1	% samples os sampling scheme 1	individuals of sampling scheme 1	%individuals of sampling scheme 1
HO1	421	81	81	65	78.3133	344	76.9575
HO2	38	4	4	3	3.61446	16	3.57942
HO3	1	1	1	1	1.20482	1	0.223714
HO4	36	10	10	9	10.8434	24	5.36913
HO5	11	3	3	3	3.61446	11	2.46085
HO6	1	1	1	1	1.20482	1	0.223714
HO7	24	8	8	3	3.61446	3	0.671141
HO8	10	1	1	1	1.20482	10	2.23714
HO9	10	1	1	1	1.20482	10	2.23714
HO10	10	1	1	1	1.20482	10	2.23714
HO11	2	1	1	1	1.20482	2	0.447427
HO12	8	1	1	1	1.20482	8	1.78971
HO13	2	2	2	2	2.40964	2	0.447427
	574	100		83		442
												)
