# Supplementary material for: The Local Coexistence Pattern of Selfing Genotypes in Caenorhabditis elegans Natural Metapopulations
Source: Genetics. 2017 Dec 12;208(2):807–21. doi: 10.1534/genetics.117.300564 (PMC5788539; doi:10.1534/genetics.117.300564)
Supplement: Supplementary file 8 [file 807TableS6.xlsx]

## Sheet: individuals
Individual	Sample	Sample type	Genotype	Year	Remarks
S51_2	S51	rotting stem, Asteraceae	HS1	2009
S51_3	S51	rotting stem, Asteraceae	HS1	2009
S51_4	S51	rotting stem, Asteraceae	HS1	2009
S51_5	S51	rotting stem, Asteraceae	HS1	2009
S51_8	S51	rotting stem, Asteraceae	HS1	2009
S51_9	S51	rotting stem, Asteraceae	HS1	2009
S51_10	S51	rotting stem, Asteraceae	HS1	2009
S51_11	S51	rotting stem, Asteraceae	HS1	2009
S51_12	S51	rotting stem, Asteraceae	HS1	2009
S53_1	S53	rotting stem, Heracleum sphondylium	HS2	2009
S53_2	S53	rotting stem, Heracleum sphondylium	HS2	2009
S53_4	S53	rotting stem, Heracleum sphondylium	HS2	2009
S53_6	S53	rotting stem, Heracleum sphondylium	HS2	2009
S53_7	S53	rotting stem, Heracleum sphondylium	HS2	2009
S53_8	S53	rotting stem, Heracleum sphondylium	HS2	2009
S53_9	S53	rotting stem, Heracleum sphondylium	HS2	2009
S53_10	S53	rotting stem, Heracleum sphondylium	HS2	2009
S53_11	S53	rotting stem, Heracleum sphondylium	HS2	2009
S54_2	S54	rotting stem, Tussilago	HS1	2009
S54_4	S54	rotting stem, Tussilago	HS1	2009
S54_5	S54	rotting stem, Tussilago	HS1	2009
S54_6	S54	rotting stem, Tussilago	HS1	2009
S54_7	S54	rotting stem, Tussilago	HS1	2009	Plug, many F1 males
S54_8	S54	rotting stem, Tussilago	HS1/HS2 het	2009	confirmed	dauer
S54_10	S54	rotting stem, Tussilago	HS1	2009
S54_11	S54	rotting stem, Tussilago	HS1	2009
S55_1	S55	rotting stem, Tussilago	HS1	2009
S55_2	S55	rotting stem, Tussilago	HS1	2009
S55_3	S55	rotting stem, Tussilago	HS1	2009
S55_4	S55	rotting stem, Tussilago	HS1	2009
S55_5	S55	rotting stem, Tussilago	HS1	2009
S55_6	S55	rotting stem, Tussilago	HS1	2009
S55_7	S55	rotting stem, Tussilago	HS1	2009
S55_8	S55	rotting stem, Tussilago	HS1	2009
S55_9	S55	rotting stem, Tussilago	HS1	2009
S55_10	S55	rotting stem, Tussilago	HS1	2009
S60_1	S60	rotting stem, Heracleum sphondylium	HS2	2009
S60_4	S60	rotting stem, Heracleum sphondylium	HS2	2009
S60_5	S60	rotting stem, Heracleum sphondylium	HS2	2009
S60_6	S60	rotting stem, Heracleum sphondylium	HS2	2009
S61A1	S61A	snail	HS2	2009	snail
S63_1	S63	rotting stem, Asteraceae	HS3	2009
S65cl1	S65cl	isopod	HS3	2009	isopod
S68_1	S68	rotting stem, Heracleum sphondylium	HS2	2009
S68_2	S68	rotting stem, Heracleum sphondylium	HS2	2009
S68_3	S68	rotting stem, Heracleum sphondylium	HS2	2009
S68_4	S68	rotting stem, Heracleum sphondylium	HS2	2009
S68_5	S68	rotting stem, Heracleum sphondylium	HS2	2009
S68_6	S68	rotting stem, Heracleum sphondylium	HS2	2009
S68_7	S68	rotting stem, Heracleum sphondylium	HS2	2009
S70_5	S70	rotting stem, Dipsacus fullonum	HS2	2009
S73_1	S73	rotting stem, Heracleum sphondylium	HS3	2009
S73_2	S73	rotting stem, Heracleum sphondylium	HS2	2009
S73_3	S73	rotting stem, Heracleum sphondylium	HS3	2009
S73_4	S73	rotting stem, Heracleum sphondylium	HS3	2009
S73_6	S73	rotting stem, Heracleum sphondylium	HS3	2009
S73_7	S73	rotting stem, Heracleum sphondylium	HS1/HS3 het	2009	confirmed	L1 larva
S76B2	S76	snail	HS2	2009	snail
S76B3	S76	snail	HS2	2009
S76B4	S76	snail	HS2	2009
S76B5	S76	snail	HS2	2009
S76B6	S76	snail	HS2	2009
S77_1	S77	rotting stem, Heracleum sphondylium	HS2	2009
S78_1	S78	rotting stem, Symphytum officinale	HS2	2009
S78_2	S78	rotting stem, Symphytum officinale	HS2	2009
S78_3	S78	rotting stem, Symphytum officinale	HS2	2009
S78_6	S78	rotting stem, Symphytum officinale	HS2	2009
S78_7	S78	rotting stem, Symphytum officinale	HS2	2009
S78_8	S78	rotting stem, Symphytum officinale	HS2	2009
S78_9	S78	rotting stem, Symphytum officinale	HS2	2009
S85_1	S85	rotting stem, Asteraceae	HS2	2009
S86_1	S86	rotting stem, Heracleum sphondylium	HS2	2009
S86_2	S86	rotting stem, Heracleum sphondylium	HS2	2009
S86_3	S86	rotting stem, Heracleum sphondylium	HS2	2009
S86_4	S86	rotting stem, Heracleum sphondylium	HS2	2009
S86_6	S86	rotting stem, Heracleum sphondylium	HS2	2009
S86_7	S86	rotting stem, Heracleum sphondylium	HS2	2009
S96_1	S96	rotting stem, Asteraceae	HS2	2009
S96_2	S96	rotting stem, Asteraceae	HS2	2009
S96_3	S96	rotting stem, Asteraceae	HS2	2009
S96_4	S96	rotting stem, Asteraceae	HS2	2009
S96_5	S96	rotting stem, Asteraceae	HS2	2009
S96_6	S96	rotting stem, Asteraceae	HS2	2009
S97_1	S97	rotting stem, Pteridium aquilinum	HS2	2009
S98_1	S98	rotting stem, Asteraceae	HS2	2009
S98_2	S98	rotting stem, Asteraceae	HS2	2009
S98_3	S98	rotting stem, Asteraceae	HS2	2009
S98_4	S98	rotting stem, Asteraceae	HS2	2009
S98_5	S98	rotting stem, Asteraceae	HS2	2009
S100_1	S100	rotting stem, Tussilago	HS2	2009
S101_1	S101	rotting stem, Heracleum sphondylium	HS2	2009
S101_2	S101	rotting stem, Heracleum sphondylium	HS2	2009
S101_3	S101	rotting stem, Heracleum sphondylium	HS2	2009
S101_4	S101	rotting stem, Heracleum sphondylium	HS2	2009
S101_6	S101	rotting stem, Heracleum sphondylium	HS2	2009
S101_7	S101	rotting stem, Heracleum sphondylium	HS2	2009
S102_1	S102	rotting stem, Asteraceae	HS3	2009
S102_2	S102	rotting stem, Asteraceae	HS3	2009
S102_3	S102	rotting stem, Asteraceae	HS1	2009
S102_4	S102	rotting stem, Asteraceae	HS1	2009
S102_5	S102	rotting stem, Asteraceae	HS3	2009
S102_6	S102	rotting stem, Asteraceae	HS1	2009
S103_1	S103	rotting stem, Asteraceae	HS1	2009
S103_2	S103	rotting stem, Asteraceae	HS1	2009
S103_3	S103	rotting stem, Asteraceae	HS1	2009
S103_4	S103	rotting stem, Asteraceae	HS1	2009
S103_5	S103	rotting stem, Asteraceae	HS1	2009
S103_6	S103	rotting stem, Asteraceae	HS1	2009
S104_1	S104	rotting stem, Tussilago	HS1	2009
S104_2	S104	rotting stem, Tussilago	HS1	2009
S104_3	S104	rotting stem, Tussilago	HS1	2009
S105_1	S105	rotting stem, Asteraceae	HS1	2009
S105_2	S105	rotting stem, Asteraceae	HS1	2009
S105_3	S105	rotting stem, Asteraceae	HS1	2009
S105_4	S105	rotting stem, Asteraceae	HS1	2009
S105_5	S105	rotting stem, Asteraceae	HS1	2009
S105_6	S105	rotting stem, Asteraceae	HS1	2009
S106_1	S106	rotting stem, Heracleum sphondylium	HS1	2009
S106_2	S106	rotting stem, Heracleum sphondylium	HS1	2009
S106_3	S106	rotting stem, Heracleum sphondylium	HS1	2009
S106_5	S106	rotting stem, Heracleum sphondylium	HS1	2009
S106_6	S106	rotting stem, Heracleum sphondylium	HS1	2009
S106_7	S106	rotting stem, Heracleum sphondylium	HS1	2009
S107_1	S107	rotting stem, Tussilago	HS1	2009
S107_2	S107	rotting stem, Tussilago	HS1	2009
S107_3	S107	rotting stem, Tussilago	HS1	2009
S107_4	S107	rotting stem, Tussilago	HS1	2009
S107_5	S107	rotting stem, Tussilago	HS1	2009
S107_7	S107	rotting stem, Tussilago	HS1	2009
S109_1	S109	rotting stem, Asteraceae	HS1	2009
S109_2	S109	rotting stem, Asteraceae	HS1	2009
S109_3	S109	rotting stem, Asteraceae	HS1	2009
S109_4	S109	rotting stem, Asteraceae	HS1	2009
S109_6	S109	rotting stem, Asteraceae	HS1	2009
S110_1	S110	rotting stem, Tussilago	HS1	2009
S110_3	S110	rotting stem, Tussilago	HS1	2009
S110_4	S110	rotting stem, Tussilago	HS1	2009
S110_5	S110	rotting stem, Tussilago	HS1	2009
S110_6	S110	rotting stem, Tussilago	HS1	2009
S110_7	S110	rotting stem, Tussilago	HS1	2009
S113_1	S113	rotting stem, Symphytum officinale	HS2	2010
S113_2	S113	rotting stem, Symphytum officinale	HS2	2010
S113_3	S113	rotting stem, Symphytum officinale	HS2	2010
S113_5	S113	rotting stem, Symphytum officinale	HS2	2010
S113_6	S113	rotting stem, Symphytum officinale	HS2	2010
S113_7	S113	rotting stem, Symphytum officinale	HS2	2010
S113_8	S113	rotting stem, Symphytum officinale	HS2	2010
S113_9	S113	rotting stem, Symphytum officinale	HS2	2010
S113_10	S113	rotting stem, Symphytum officinale	HS2	2010
S116_1	S116	rotting stem, Asteraceae	HS3	2010
S116_2	S116	rotting stem, Asteraceae	HS2	2010
S116_3	S116	rotting stem, Asteraceae	HS3	2010
S116_4	S116	rotting stem, Asteraceae	HS2	2010
S116_5	S116	rotting stem, Asteraceae	HS2	2010
S116_6	S116	rotting stem, Asteraceae	HS2	2010
S116_7	S116	rotting stem, Asteraceae	HS2	2010
S116_8	S116	rotting stem, Asteraceae	HS2	2010
S116_9	S116	rotting stem, Asteraceae	HS2	2010
S116_10	S116	rotting stem, Asteraceae	HS3	2010
S116cl2_1	S116	rotting stem, Asteraceae associated isopod	HS2	2010
S117_2	S117	rotting stem, Asteraceae	HS3	2010
S117_3	S117	rotting stem, Asteraceae	HS2	2010
S117_4	S117	rotting stem, Asteraceae	HS3	2010
S117_5	S117	rotting stem, Asteraceae	HS3	2010
S117_6	S117	rotting stem, Asteraceae	HS3	2010
S117_7	S117	rotting stem, Asteraceae	HS3	2010
S117_8	S117	rotting stem, Asteraceae	HS3	2010
S117_9	S117	rotting stem, Asteraceae	HS3	2010
S117_11	S117	rotting stem, Asteraceae	HS3	2010
S118_1	S118	rotting stem, Symphytum officinale	HS2	2010
S118_3	S118	rotting stem, Symphytum officinale	HS3	2010
S118_5	S118	rotting stem, Symphytum officinale	HS3	2010
S118_6	S118	rotting stem, Symphytum officinale	HS3	2010
S118_9	S118	rotting stem, Symphytum officinale	HS2	2010
S118_11	S118	rotting stem, Symphytum officinale	HS2	2010
S118_12	S118	rotting stem, Symphytum officinale	HS2	2010
S119_1	S119	rotting stem, Symphytum officinale	HS3	2010
S119_2	S119	rotting stem, Symphytum officinale	HS2	2010
S122_1	S122	rotting stem, Asteraceae	HS2	2010
S127_1	S127	rotting stem, Asteraceae	HS2	2010
S129_1	S129	rotting stem, Tussilago	HS2	2010
S130_1	S130	rotting leaf, Tussilago	HS2	2010
S130_2	S130	rotting leaf, Tussilago	HS2	2010
S130_3	S130	rotting leaf, Tussilago	HS2	2010
S130_4	S130	rotting leaf, Tussilago	HS2	2010
S130_5	S130	rotting leaf, Tussilago	HS2	2010
S130_6	S130	rotting leaf, Tussilago	HS3	2010
S130_7	S130	rotting leaf, Tussilago	HS2	2010
S130_8	S130	rotting leaf, Tussilago	HS2	2010
S130_11	S130	rotting leaf, Tussilago	HS2	2010
S135_1	S135	rotting stem, Symphytum officinale	HS1	2010
S135_3	S135	rotting stem, Symphytum officinale	HS1	2010	S151_1 in RAD raw data file
S151_1	S151	rotting stem	HS2	2011	S135_3 in RAD raw data file
S151_3	S151	rotting stem	HS2	2011
S151_4	S151	rotting stem	HS3	2011
S151_5	S151	rotting stem	HS3	2011
S151_6	S151	rotting stem	HS3	2011
S151_7	S151	rotting stem	HS3	2011
S151_8	S151	rotting stem	HS3	2011
S151_9	S151	rotting stem	HS3	2011
S151_10	S151	rotting stem	HS3	2011
S151_11	S151	rotting stem	HS3	2011
S153_4	S153	rotting stem, Symphytum officinale	HS2	2011
S153_5	S153	rotting stem, Symphytum officinale	HS3	2011
S153_6	S153	rotting stem, Symphytum officinale	HS2	2011
S153_7	S153	rotting stem, Symphytum officinale	HS2	2011
S153_8	S153	rotting stem, Symphytum officinale	HS2	2011
S153_9	S153	rotting stem, Symphytum officinale	HS3	2011
S153_10	S153	rotting stem, Symphytum officinale	HS2	2011
S153_11	S153	rotting stem, Symphytum officinale	HS2	2011
S154_2	S154	leaf litter	HS2	2011
S154_3	S154	leaf litter	HS3	2011
S154_4	S154	leaf litter	HS2	2011
S154_5	S154	leaf litter	HS3	2011
S154_7	S154	leaf litter	HS2	2011
S154_8	S154	leaf litter	HS3	2011
S158_1	S158	rotting stem, Asteraceae	HS3	2011
S158_2	S158	rotting stem, Asteraceae	HS3	2011
S162A_1	S162A	snail	HS2	2011	snail A
S162A_2	S162A	snail	HS3	2011
S162A_3	S162A	snail	HS3	2011
S162A_4	S162A	snail	HS3	2011
S162A_5	S162A	snail	HS2	2011
S162A_6	S162A	snail	HS3	2011
S162A_8	S162A	snail	HS3	2011
S162A_9	S162A	snail	HS3	2011
S162B_1	S162B	snail	HS3	2011	snail B
S165_1	S165	leaf litter	HS2	2011
S165_2	S165	leaf litter	HS2	2011
S166_1	S166	soil	HS3	2011
S167_3	S167	rotting stem, Symphytum officinale	HS3	2011
S168_1	S168	rotting stem, Symphytum officinale	HS3	2011
S168_2	S168	rotting stem, Symphytum officinale	HS3	2011
S168_4	S168	rotting stem, Symphytum officinale	HS3	2011
S168_6	S168	rotting stem, Symphytum officinale	HS3	2011
S168_9	S168	rotting stem, Symphytum officinale	HS3	2011
S168_10	S168	rotting stem, Symphytum officinale	HS2	2011
S168_11	S168	rotting stem, Symphytum officinale	HS3	2011
S168_13	S168	rotting stem, Symphytum officinale	HS2	2011
S168_15	S168	rotting stem, Symphytum officinale	HS2	2011
S168_18	S168	rotting stem, Symphytum officinale	HS3	2011
S169_1	S169	rotting grass	HS3	2011
S169_2	S169	rotting grass	HS2-1	2011
S169_3	S169	rotting grass	HS3	2011
S169_4	S169	rotting grass	HS2	2011
S169_5	S169	rotting grass	HS2	2011
S169_6	S169	rotting grass	HS2	2011
S169_7	S169	rotting grass	HS2	2011
S169_8	S169	rotting grass	HS3	2011
S169_10	S169	rotting grass	HS2	2011
S169_11	S169	rotting grass	HS2	2011
S170_1	S170	rotting stem, Symphytum officinale	HS2	2011
S170_2	S170	rotting stem, Symphytum officinale	HS3	2011
S170_3	S170	rotting stem, Symphytum officinale	HS3	2011
S170_4	S170	rotting stem, Symphytum officinale	HS3	2011
S170_6	S170	rotting stem, Symphytum officinale	HS2	2011
S170_7	S170	rotting stem, Symphytum officinale	HS2	2011
S170_8	S170	rotting stem, Symphytum officinale	HS3	2011
S170_9	S170	rotting stem, Symphytum officinale	HS3	2011
S170_10	S170	rotting stem, Symphytum officinale	HS3	2011
S170_12	S170	rotting stem, Symphytum officinale	HS3	2011
S173_1	S173	rotting stem, Heracleum sphondylium	HS3	2011
S173_2	S173	rotting stem, Heracleum sphondylium	HS3	2011
S173_3	S173	rotting stem, Heracleum sphondylium	HS3	2011
S173_4	S173	rotting stem, Heracleum sphondylium	HS3	2011
S173_6	S173	rotting stem, Heracleum sphondylium	HS3	2011
S173_8	S173	rotting stem, Heracleum sphondylium	HS3	2011
S173_9	S173	rotting stem, Heracleum sphondylium	HS3	2011
S173_10	S173	rotting stem, Heracleum sphondylium	HS3	2011
S173_11	S173	rotting stem, Heracleum sphondylium	HS3	2011
S174_1	S174	soil	HS3	2011
S174_2	S174	soil	HS3	2011
S174_3	S174	soil	HS3	2011
S174_4	S174	soil	HS3	2011
S174_5	S174	soil	HS3	2011
S174_6	S174	soil	HS3	2011
S174_7	S174	soil	HS3	2011
S174_8	S174	soil	HS3	2011
S174_9	S174	soil	HS3	2011
S175_1	S175	moss	HS3	2011
S175_3	S175	moss	HS3	2011
S175_5	S175	moss	HS3	2011
S175_6	S175	moss	HS3	2011
S175_7	S175	moss	HS3	2011
S175_8	S175	moss	HS3	2011
S175_9	S175	moss	HS3	2011
S175_10	S175	moss	HS3	2011
S175_12	S175	moss	HS3	2011
S174bis_1	S174B	rotting stem, Symphytum officinale	HS3	2011
S174bis_2	S174B	rotting stem, Symphytum officinale	HS3	2011
S174bis_3	S174B	rotting stem, Symphytum officinale	HS2	2011
S175bis_2	S175B	leaf litter	HS3	2011
S175bis_3	S175B	leaf litter	HS2	2011
S178_1	S178	leaf litter	HS2	2011
S178_3	S178	leaf litter	HS2	2011
S181_1	S181	leaf litter	HS2	2011
S184_1	S184	rotting stem, Heracleum sphondylium	HS3	2011
S194_1	S194	moss	HS3	2011
S198_2	S198	rotting stem, Tussilago	HS3	2011
S218_11	S218	rotting stem	HS3	2013
S221_12	S221	rotting stem	HS3	2013
S223_2	S223	rotting stem, Symphytum officinale	HS2	2013
S231_4	S231	rotting stem, Asteraceae	HS2	2013			9 more HS2 individuals in S231 from pyrosequencing
S232_E2_2	S232	snail, Helix pomatia	HS2	2013	snail
S235_E1	S235	rotting stem	HS2	2013
S236_8	S236	rotting stem, Symphytum officinale	HS2	2013			6 more HS2 individuals in S236 from pyrosequencing
S325_1	S325	rotting stem, Symphytum officinale	HS3	2013
S326_1	S326	rotting stem, Symphytum officinale	HS3	2013
S327_1	S327	rotting stem, Symphytum officinale	HS2	2013			s
S328_1	S328	rotting stem	HS2	2013
S329_10	S329	rotting stem, Heracleum sphondylium	HS2	2014
S351_2	S351	rotting stem, Symphytum officinale	HS3	2014
S353_1	S353	rotting stem	HS3/HS2	2014	lots of males in original population; S353_1: adult, many F1 males; confirmed by pyrosequencing, could not be thawed
S356_1	S356	rotting stem, Symphytum officinale	HS3	2014
S358_1	S358	rotting stem, Heracleum sphondylium	HS3	2014
S359_B2	S359	snail, Cepea	HS3	2014	snail
S360_1	S360	rotting stem, Heracleum sphondylium	HS2	2014
S361_1	S361	rotting stem, Heracleum sphondylium	HS1	2014
S362_2	S362	rotting stem, Symphytum officinale	HS3	2014
S364_1	S364	rotting stem, Tussilago	HS3	2014
S365_1	S365	rotting stem, Symphytum officinale	HS3	2014
S366_1	S366	rotting stem, Tussilago	HS2	2014
S367_1	S367	rotting stem, Asteraceae	HS2	2014
S368_1	S368	rotting stem, Symphytum officinale	HS2	2014
S370_1	S370	rotting stem	HS1	2014
Haplotypes	Samples		% samples	Individuals	% individuals
HS1	15		16.8539	72	21.1765
HS2	52		58.427	157	46.1765
HS3	39		43.8202	111	32.6471
Total	86			340
Further North across river		49.1242 N, 1.9496 E
S330_2	S330	rotting apple	HS3
S333_1	S333	rotting apple	HS3
S334_1	S334	rotting stem	HS3

## Sheet: samples
	HS1	HS2	HS3	het	Date
S51	9				2009_10_10
S53		9			2009_10_10
S54	7.5	0.5		1	2009_10_10
S55	10				2009_10_10
S60		4			2009_10_25
S61		1			2009_10_25
S63			1		2009_10_25
S65cl			1		2009_10_25
S68		7			2009_10_25
S70		1			2009_10_25
S73	0.5	1	4.5	1	2009_10_25
S76		5			2009_10_25
S77		1			2009_10_25
S78		7			2009_10_25
S85		1			2009_10_25
S86		6			2009_10_25
S96		6			2009_10_25
S97		1			2009_10_25
S98		5			2009_10_25
S100		1			2009_10_25
S101		6			2009_10_25
S102	3		3		2009_10_25
S103	6				2009_10_25
S104	3				2009_10_25
S105	6				2009_10_25
S106	6				2009_10_25
S107	6				2009_10_25
S109	5				2009_10_25
S110	6				2009_10_25
S113		9			2010_10_16
S116		8	3		2010_10_16
S117		1	8		2010_10_16
S118		4	3		2010_10_16
S119		1	1		2010_10_16
S122		1			2010_10_16
S127		1			2010_10_16
S129		1			2010_10_16
S130		8	1		2010_10_16
S135	2				2010_10_16
S151		2	8		2011_10_31
S153		6	2		2011_10_31
S154		3	3		2011_10_31
S158			2		2011_10_31
S162		2	7		2011_10_31
S165		2			2011_10_31
S166			1		2011_10_31
S167			1		2011_10_31
S168		3	7		2011_10_31
S169		7	3		2011_10_31
S170		3	7		2011_10_31
S173			9		2011_10_31
S174			9		2011_10_31
S175			9		2011_10_31
S174bis		1	2		2011_10_31
S175bis		1	1		2011_10_31
S178		2			2011_10_31
S181		1			2011_10_31
S184			1		2011_10_31
S194			1		2011_10_31
S198			1		2011_10_31
S218			1		2013_08_07
S221			1		2013_08_07
S223		1			2013_08_07
S231		10			2013_08_07
S232		1			2013_08_07
S235		1			2013_08_07
S236		7			2013_08_07
S325			1		2013_11_20
S326			1		2013_11_20
S327		1			2013_11_20
S328		1			2013_11_20
S329		1			2013_11_20
S351			1		2014_09_30
S353		0.5	0.5	1	2014_09_30
S356			1		2014_09_30
S358			1		2014_09_30
S359			1		2014_09_30
S360		1			2014_09_30
S361	1				2014_09_30
S362			1		2014_09_30
S364			1		2014_09_30
S365			1		2014_09_30
S366		1			2014_09_30
S367		1			2014_09_30
S368		1			2014_09_30
S370	1				2014_09_30
all	72	157	111	3		with pyrosequenced in S231 and S236
RAD	72	142	111	6
sum RAD	325
