# Supplementary material for: The Local Coexistence Pattern of Selfing Genotypes in Caenorhabditis elegans Natural Metapopulations
Source: Genetics. 2017 Dec 12;208(2):807–21. doi: 10.1534/genetics.117.300564 (PMC5788539; doi:10.1534/genetics.117.300564)
Supplement: Supplementary file 9 [file 807TableS7.xlsx]

## Sheet: Plougasnou_results.txt
Individual	Sample	Genotype	Substrate	Population	Remarks
P132_4	P132	HP2	Pteridium aquilinum stem	1-few
P135_2	P135	HP1_1	sloe fruits	~ 50, likely dauers
P135_3	P135	HP1_1
P135_4	P135	HP1_1
P135_7	P135	HP1_1
P135_9	P135	HP1_1
P140_1	P140	HP1	litter	1-few
P141_1	P141	HP1	Arum stem	~ 20, some/many dauers, no adults	2 males / 14 non-L4
P141_2	P141	HP1
P141_3	P141	HP1
P141_6	P141	HP1
P141_8	P141	HP1
P141_9	P141	HP1
P141_10	P141	HP1
P141_11	P141	HP1
P142_1	P142	HP2	Heracleum sphondylium stem	~ 10,000 d, 200 ad, 100 L4, 200 L1, 500 L2d	Microsporidia
P142_3	P142	HP4
P142_4	P142	HP2
P142_5	P142	HP2
P142_7	P142	HP2
P142_8	P142	HP5_1
P142_10	P142	HP1
P142_12	P142	HP2
P142_13	P142	HP2
P142_14	P142	HP3
P142_15	P142	HP2
P142_17	P142	HP2
P142_19	P142	HP2
P143_1	P143	HP1	Tamus leaves/stem and fern stem	~ 50, some dauers
P143_2	P143	HP1
P143_3	P143	HP1
P143_4	P143	HP5
P143_5	P143	HP1
P143_6	P143	HP1
P143_7	P143	HP1
P143_8	P143	HP1
P143_9	P143	HP5
P143_12	P143	HP1
P144_1	P144	HP1	Tamus leaves below P143	~ 10
P144_2	P144	HP1
P144_3	P144	HP1
P144_5	P144	HP1
Haplotypes	Samples	% samples	Individuals	% individuals
HP1	6	85.7143	27	64.2857
HP2	2	28.5714	10	23.8095
HP3	1	14.2857	1	2.38095
HP4	1	14.2857	1	2.38095
HP5	2	28.5714	3	7.14286
Total	7		42
