# Supplementary material for: The Local Coexistence Pattern of Selfing Genotypes in Caenorhabditis elegans Natural Metapopulations
Source: Genetics. 2017 Dec 12;208(2):807–21. doi: 10.1534/genetics.117.300564 (PMC5788539; doi:10.1534/genetics.117.300564)
Supplement: Supplementary file 10 [file 807TableS8.xlsx]

## Sheet: HO1 vs HO2
start with 10 L4 +10 L4 on large plates at 23°C
transfer every 2 days for uninfected populations; transfer every 4-5 days for infected populations
With or without Microsporidia Nematocida ausubeli JUm2009 Infection
Uninfected	JU1522 (H01)	JU1511 (H02)
SNP-RAD4-chV	T	G
% JU1522	0	1	2	3	4	5	6	7	8	9	10	11	12	13
1	50	57.9	49.3	52.6	68.7	74.9	72.4	76.1	85	75.5	78.8	86.6	91.3	90.9
2	50	42.7	43.8	44.3	52.4	55.3	75.1	66.7	76.4	82.9	79.1	84	86.3	90.1
3	50	50.8	48.5	59.2	58.4	71.1	72.4	77.3	96.1	86.2	89.6	86.9	92.7	100
4	50	33.4	52.1	56.6	51	61.9	68.4	69.7	68	76.9	81.5	90	100	88.4
5	50	17	24	30.6	34	65.5	70.4	71.5	79.5	88.6	85.4	100	88.6	92.5
mean	50	40.36	43.54	48.66	52.9	65.74	71.74	72.26	81	82.02	82.88	89.5	91.78	92.38
	0	15.9394	11.324	11.5632	12.6586	7.68817	2.50559	4.42131	10.4453	5.70675	4.59206	6.2434	5.21507	4.50855
Infected	JU1522 (H01)	JU1511 (H02)
SNP-RAD4-chV	T	G
% JU1522	0	1	2	3	4	5	6
1	50	48.4	66.9	72.8	83.6	89.9	100
2	50	43.5	42	72.6	60.4	80.2	83.5
3	50	50.5	61.5	84.4	86.7	79.6	90.7
4	50	55.2	63.5	63.7	73.7	69.7	85.9
5	50	55.7	57.6	76.4	67.9	70.4	89.7
mean	50	50.66	58.3	73.98	74.46	77.96	89.96
	0	5.05994	9.71365	7.47342	10.8933	8.30139	6.31728
Uninfected	JU1522 (H01)	JU2671 (H02)
SNP-RAD4-chV	T	G
% JU1522	0	1	2	3	4	5	6	7	8	9	10	11	12	13
1	50	53.5	58.2	62.3	64.6	75.8	83.4	84.2	87.9	92.2	89.7	86.1	100	100
2	50	42.9	53.6	65.5	79.2	80.1	89.7	88.8	81.9	90.3	88.5	100	89.5	100
3	50	24	47.5	62.2	70.7	82.5	94.6	89.1	93.7	93.3	87.5	90.5	100	100
4	50	35.7	39.7	44.3	40.5	66.1	78.3	80.1	81.5	72.2	88.7	89.4	100	91.2
5	50	63.4	60.1	66.9	79.4	78.8	84.4	88.7	100	89.9	84.9	89.1	100	91.7
mean	50	43.9	51.82	60.24	66.88	76.66	86.08	86.18	89	87.58	87.86	91.02	97.9	96.58
	0	15.3025	8.33649	9.14046	16.0018	6.37911	6.24956	3.95689	7.92086	8.70902	1.82975	5.27797	4.69574	4.68636
Infected	JU1522 (H01)	JU2671(H02)
SNP-RAD4-chV	T	G
% JU1522	0	1	2	3	4	5	6
1	50	43.8	62.6	74.9	73.8	73.9	90.5
2	50	49.1	61.5	55.3	45	47.3	41.5
3	50	41.8	48.5	45.7	56.8	61.3	75.7
4	50	34.5	27.8	42.5	32.4	75	100
5	50	41.9	47.5	53.2	63.4	59.7	78
mean	50	42.22	49.58	54.32	54.28	63.44	77.14
	0	5.23708	14.0665	12.6468	16.0889	11.4249	22.2154
Uninfected	JU1893(H01)	JU1511 (H02)
SNP-RAD4-chV	T	G
% JU1893	0	1	2	3	4	5	6	7	8	9	10	11	12	13
1	50	49.9	65	72.3	83.7	89.9	100	90.3	92.9	100	80.4	86.5	93.5	100
2	50	22.1	48.5	79.8	74.6	82.1	89.1	90.4	90.9	86.3	88.4	91.5	100	100
3	50	36.6	52.2	60	73.2	79.4	90.4	91.9	81.1	91.8	89.4	100	86	100
4	50	26.5	41.3	43.7	61.3	65.3	73.6	76.8	82.4	91.2	86.3	84.1	82.9	100
5	50	25.9	36.3	56	54.3	74.3	76.9	84.5	89.1	92.6	89.4	91.2	94.6	100
mean	50	32.2	48.66	62.36	69.42	78.2	86	86.78	87.28	92.38	86.78	90.66	91.4	100
	0	11.2566	11.0283	14.1171	11.6145	9.15369	10.7417	6.25516	5.24423	4.91955	3.78444	6.09451	6.89239	0
Infected	JU1893(H01)	JU1511 (H02)
SNP-RAD4-chV	T	G
% JU1893	0	1	2	3	4	5	6
1	50	72.6	68	81.3	80.8	75.6	75.2
2	50	48.8	36.5	39.4	16.2	14.6	21.7
3	50	33.1	31.2	41	13.2	10.2	11.9
4	50	56.4	53.6	53.3	39.9	44.9	28.5
5	50	61.2	46.3	58.8	30.9	36.6	26.6
mean	50	54.42	47.12	54.76	36.2	36.38	32.78
	0	14.7184	14.5333	16.9418	27.2027	26.3183	24.5698
Uninfected	JU1893(H01)	JU2671 (H02)
SNP-RAD4-chV	T	G
% JU1893	0	1	2	3	4	5	6	7	8	9	10	11	12	13
1	50	46.4	50	47.1	55.2	61.5	65.4	62.4	74.8	67.9	72.5	76.7	81.4	80.9
2	50	34.7	42	47.2	50.3	57.1	57.3	53.9	67.2	67.8	74.3	81.5	100	80
3	50	27.2	31.5	31.9	30.9	29.5	37.6	28.6	43.4	49.2	51.9	61.7	63	73
4	50	47.6	45.5	52.8	61.1	62.8	71.2	68.4	73.1	73.5	71	73.6	64.3	82
5	50	45.3	53	54.9	56.5	54.2	60.5	61.1	68.8	68.1	68.6	74.1	81.2	83.9
mean	50	40.24	44.4	46.78	50.8	53.02	58.4	54.88	65.46	65.3	67.66	73.52	77.98	79.96
	0	8.92261	8.34716	8.99817	11.7707	13.5903	12.7583	15.5694	12.7125	9.31799	9.05445	7.31177	15.1533	4.15367
Infected	JU1893(H01)	JU2671(H02)
SNP-RAD4-chV	T	G
% JU1893	0	1	2	3	4	5	6
1	50	40.8	54.3	46.8	31.6	65.4	74.7
2	50	44.3	7.1	72.7	53.8	66.8	100
3	50	53.7	52.8	78.3	42.6	45.2	61.2
4	50	44.7	34	41	32.5	39.9	27.4
5	50	43.7	39.7	48	18	16.2	27.3
mean	50	45.44	37.58	57.36	35.7	46.7	58.12
	0	4.86395	19.0889	16.8862	13.375	20.8113	31.3525

## Sheet: HO1 vs HO8
start with 10 L4 +10 L4 on large plates at 23°C
transfer every 2 days for uninfected populations; transfer every 4-5 days for infected populations
With or without Microsporidia Nematocida ausubeli JUm2009 Infection
Uninfected	JU1522 (H01)	JU2009 (H08)
SNP-RAD4-chV	T	G
% JU1522	0	1	2	3	4	5	6	7	8	9	10	11	12	13
1	50	51.8	51.2	58	62.2	61.1	75.5	75.3	84.4	86.9	77.5	87.3	89.4	85.3
2	50	28	42.2	48.9	49.1	61.5	74.3	76.9	79	81.9	85.5	100	92.6	100
3	50	37.6	44.3	49	58.5	70.1	76.5	76.5	73.7	79.7	88.3	100	78.9	100
4	50	24.8	48	57.1	68.1	80.4	85.1	82.7	79	75.2	85.8	100	94.8	100
5	50	45.5	53.5	62.5	64.7	67	79.3	84.7	85.1	92.6	85.7	88.5	100	92.1
mean	50	37.54	47.84	55.1	60.52	68.02	78.14	79.22	80.24	83.26	84.56	95.16	91.14	95.48
standard deviation (SD)	0	11.4021	4.6822	5.97537	7.28437	7.89031	4.30674	4.1919	4.65757	6.70768	4.1095	6.64101	7.85608	6.6398
Infected	JU1522 (H01)	JU2009 (H08)
SNP-RAD4-chV	T	G
% JU1522	0	1	2	3	4	5	6
1	50	40.7	42.2	31.6	16.8	15.7	3.9
2	50	34	37.5	31.3	11.6	14.6	5.4
3	50	38.2	28.8	35	29.8	51.6	56
4	50	48.7	49.6	30.7	31	33.7	45.9
5	50	44.9	42.2	38.4	2.8	4.4	36.9
mean	50	41.3	40.06	33.4	18.4	24	29.62
standard deviation (SD)	0	5.72232	7.64055	3.2596	12.0507	18.69	23.7806
Uninfected	JU1893(H01)	JU2009 (H08)
SNP-RAD4-chV	T	G
% JU1893	0	1	2	3	4	5	6	7	8	9	10	11	12	13
1	50	73.6	78.4	87.7	92.1	91.5	94.4	93	94.8	94.7	88.7	90.4	92.1	100
2	50	71	81.5	84.6	90.3	90.8	100	91.4	93.6	91.5	100	100	100	100
3	50	66.5	81.6	86.7	92.7	100	94.1	100	95.3	90.9	100	88.4	100	100
4	50	59.1	78.1	86.4	91.2	90.4	89.9	87.9	91.5	86.6	81.8	82.8	78.6	81.3
5	50	58.8	76.3	84.6	84.9	89.9	94.2	94.3	86	100	90.3	91.1	94	100
mean	50	65.8	79.18	86	90.24	92.52	94.52	93.32	92.24	92.74	92.16	90.54	92.94	96.26
standard deviation (SD)	0	6.75019	2.30803	1.36565	3.12058	4.2222	3.59402	4.437	3.78325	4.97926	7.83728	6.21112	8.76288	8.36289
Infected	JU1893(H01)	JU2009 (H08)
SNP-RAD4-chV	T	G
% JU1893	0	1	2	3	4	5	6
1	50	64	42.1	32.2	22.2	9.2	2.5
2	50	63.1	55.1	47.1	15.3	4.8	0
3	50	54.3	38.9	17.6	3.2	0.4	0.2
4	50	64.7	45.6	35.8	11	0.2	0
5	50	55.5	36.2	16.4	11.4	2.5	0
mean	50	60.32	43.58	29.82	12.62	3.42	0.54
standard deviation (SD)	0	4.9982	7.33737	12.9368	6.92474	3.72988	1.09909
