# Supplementary material for: The Local Coexistence Pattern of Selfing Genotypes in Caenorhabditis elegans Natural Metapopulations
Source: Genetics. 2017 Dec 12;208(2):807–21. doi: 10.1534/genetics.117.300564 (PMC5788539; doi:10.1534/genetics.117.300564)
Supplement: Supplementary file 11 [file 807TableS9.xlsx]

## Sheet: Sheet1
Approximate chromosomal position		I: 2.35 Mb	I: 5-10 Mb	IV: 5-10 Mb	IV: 6.61 Mb	V: 7-15 Mb
Derived isogenic strain	Haplotype	zeel-1 peel-1	swept chr I	swept chr IV*	drh-1	swept chr V	# of individuals with this haplotype
JU1522	HO1	+	-	+	-	+	421
JU1511	HO2	+	+	+	-	+	38
JU1516	HO3	+	+	+	-	+	1
JU1530	HO4	+	+	+	+	+	36
JU1543	HO5	+	+	+	+	+	11
JU3131	HO6	-	+	+	-	+	1
JU1580	HO7=HS2	+	+	+	-	-	24
JU3132	HO8	+	+	+	-	+	10
JU3133	HO9	+	+	+	+	+	10
JU3134	HO10	+	+	+	+	+	10
JU3135	HO11	+	-	+	+	+	2
JU3136	HO12	+	+	+	+	+	8
JU3137	HO13	-	+	+	+	+	2
JU1934	HS1	+	+	+	-	+	72
JU1920	HS2=HO7	+	+	+	-	-	157
JU3138	HS3	+	+	+	-	+	111
JU3139	HP1	+	+	+	-	+	27
JU1770	HP2	+	+	+	-	+	10
JU3140	HP3	+	+	+	-	+	1
JU3141	HP4	+	+	+	-	+	1
JU3142	HP5	+	+	+	-	+	3
							Total = 956
	derived	+	+	+	-	+
		+ denotes presence, - absence
		*: chromosome IV may have undergone two successive sweeps; here the first one is considered, the second one corresponds to the drh-1 deleted haplotype, a variant of the first haplotype, that swept partially
