# Supplementary material for: The Local Coexistence Pattern of Selfing Genotypes in Caenorhabditis elegans Natural Metapopulations
Source: Genetics. 2017 Dec 12;208(2):807–21. doi: 10.1534/genetics.117.300564 (PMC5788539; doi:10.1534/genetics.117.300564)
Supplement: Supplementary file 12 [file 807FileS1.zip]

Archive with 17 entries (17 files):
- FigureS5.pdf
- FigureS6.tiff
- FigureS7.pdf
- FigureS8.tiff
- FigureS1.tiff
- FigureS2.tiff
- FigureS3.tiff
- FigureS4.tiff
- TableS5.xlsx
- TableS6.xlsx
- TableS7.xlsx
- TableS8.xlsx
- TableS9.xlsx
- TableS1.xlsx
- TableS2.xlsx
- TableS3.xlsx
- TableS4.xlsx
